# Supplementary material for: Rochelle salt – a structural reinvestigation with improved tools. I. The high-temperature para­electric phase at 308 K
Source: IUCrJ. 2015 Jan 1;2(Pt 1):19–28. doi: 10.1107/S2052252514022155 (PMC4285877; doi:10.1107/S2052252514022155)
Supplement: Supplementary file 1 [file m-02-00019-sup1.cif]

data_RS_PE_308K
 
_audit_creation_method            SHELXL-97
_chemical_name_systematic
 'Potassium sodium tartrate tetrahydrate' 
_chemical_name_common
 'Rochelle salt'             
_chemical_melting_point           ?
_chemical_formula_moiety
 'C4 H12 K Na O10'       
_chemical_formula_sum
 'C4 H12 K Na O10'
_chemical_formula_weight          282.22
_chemical_absolute_configuration  'ad'
 
loop_
 _atom_type_symbol
 _atom_type_description
 _atom_type_scat_dispersion_real
 _atom_type_scat_dispersion_imag
 _atom_type_scat_source
 'C'  'C'   0.0020   0.0011
 'International Tables Vol C Tables 4.2.6.8 and 6.1.1.4'
 'H'  'H'   0.0000   0.0000
 'International Tables Vol C Tables 4.2.6.8 and 6.1.1.4'
 'O'  'O'   0.0076   0.0042
 'International Tables Vol C Tables 4.2.6.8 and 6.1.1.4'
 'Na'  'Na'   0.0258   0.0173
 'International Tables Vol C Tables 4.2.6.8 and 6.1.1.4'
 'K'  'K'   0.1666   0.1913
 'International Tables Vol C Tables 4.2.6.8 and 6.1.1.4'
 
_symmetry_cell_setting            'orthorhombic'
_symmetry_space_group_name_H-M    'P 21 21 2' 

loop_
 _symmetry_equiv_pos_as_xyz
 'x, y, z'
 '-x, -y, z'
 'x+1/2, -y+1/2, -z'
 '-x+1/2, y+1/2, -z'
 
_cell_length_a                    11.9247(5)
_cell_length_b                    14.3066(7)
_cell_length_c                    6.2444(5)
_cell_angle_alpha                 90.00
_cell_angle_beta                  90.00
_cell_angle_gamma                 90.00
_cell_volume                      1065.31(11)
_cell_formula_units_Z             4
_cell_measurement_temperature     308.0(7)
_cell_measurement_reflns_used     ?
_cell_measurement_theta_min       ?
_cell_measurement_theta_max       ?
 
_exptl_crystal_description        ?
_exptl_crystal_colour             ?
_exptl_crystal_size_max           0.20
_exptl_crystal_size_mid           0.14
_exptl_crystal_size_min           0.088
_exptl_crystal_density_meas       ?
_exptl_crystal_density_diffrn     1.760
_exptl_crystal_density_method     'not measured'
_exptl_crystal_F_000              584
_exptl_absorpt_coefficient_mu     0.352
_exptl_absorpt_correction_type    'analytical'
_exptl_absorpt_correction_T_min   0.952
_exptl_absorpt_correction_T_max   0.977
_exptl_absorpt_process_details    'de Meulenaer & Tompa, 1965'
 
_exptl_special_details
;
 ?
;
 
_diffrn_ambient_temperature       308.0(7)
_diffrn_radiation_wavelength      0.60097
_diffrn_radiation_type            ?
_diffrn_radiation_source          'synchrotron'
_diffrn_radiation_monochromator   Si
_diffrn_measurement_device_type   'scintillation detector'
_diffrn_measurement_method        '\w scans'
_diffrn_detector_area_resol_mean  ?
_diffrn_standards_number          3
_diffrn_standards_interval_count  150
_diffrn_standards_interval_time   ?
_diffrn_standards_decay_%         ?
_diffrn_reflns_number             8688
_diffrn_reflns_av_R_equivalents   0.0123
_diffrn_reflns_av_sigmaI/netI     0.0208
_diffrn_reflns_limit_h_min        -19
_diffrn_reflns_limit_h_max        19
_diffrn_reflns_limit_k_min        -14
_diffrn_reflns_limit_k_max        28
_diffrn_reflns_limit_l_min        -11
_diffrn_reflns_limit_l_max        5
_diffrn_reflns_theta_min          1.88
_diffrn_reflns_theta_max          36.92
_reflns_number_total              4711
_reflns_number_gt                 3879
_reflns_threshold_expression      >2sigma(I)
 
_computing_data_collection        ?
_computing_cell_refinement        ?
_computing_data_reduction         ?
_computing_structure_solution     ?
_computing_structure_refinement   'SHELXL-97 (Sheldrick, 1997)'
_computing_molecular_graphics     ?
_computing_publication_material   ?
 
_refine_special_details
;
 Refinement of F^2^ against ALL reflections.  The weighted R-factor wR and
 goodness of fit S are based on F^2^, conventional R-factors R are based
 on F, with F set to zero for negative F^2^. The threshold expression of
 F^2^ > 2sigma(F^2^) is used only for calculating R-factors(gt) etc. and is
 not relevant to the choice of reflections for refinement.  R-factors based
 on F^2^ are statistically about twice as large as those based on F, and R-
 factors based on ALL data will be even larger.
;
_iucr_refine_instructions_details
;TITL  Rochelle at 308 K in P 21 21 2
CELL  0.60097  11.9247  14.3066   6.2444   90.000   90.000   90.000
ZERR     4.00   0.0005   0.0007   0.0005    0.000    0.000    0.000
LATT  -1
SYMM  - X, - Y,   Z
SYMM  1/2 + X, 1/2 - Y, - Z
SYMM  1/2 - X, 1/2 + Y, - Z
SFAC  C    H    O    NA   K
DISP  C      0.00203     0.00109
DISP  O      0.00760     0.00419
DISP  Na     0.0258      0.01726
DISP  K      0.1666      0.19131
UNIT  16   48   40   4    4
MERG   2
SHEL  999.5 0.35
ACTA  56.0
HTAB   2.15
FMAP   2
PLAN   10
BOND   $H
LIST   4
CONF   O2  C1  C2  O5
CONF   O1  C1  C2  O5
CONF   O2  C1  C2  C3
CONF   O1  C1  C2  C3
CONF   O5  C2  C3  O6
CONF   C1  C2  C3  O6
CONF   O5  C2  C3  C4
CONF   C1  C2  C3  C4
CONF   O6  C3  C4  O3
CONF   C2  C3  C4  O3
CONF   O6  C3  C4  O4
CONF   C2  C3  C4  O4
EQIV   $1   x, y, z+1
EQIV   $2   -x, -y, z
EQIV   $3   -x, -y, z+1
EQIV   $4   x+1/2, -y+1/2, -z+1
EQIV   $5   x-1/2, -y+1/2, -z
EQIV   $6   x-1/2, -y+1/2, -z+1
EQIV   $7   x, y, z-1
EQIV   $8   -x, -y, z-1
EQIV   $9   -x+1, -y, z-1
EQIV   $10  -x+1/2, y+1/2, -z+1
EQIV   $11  -x+1/2, y-1/2, -z+1
EQIV   $12  x+1/2, -y+1/2, -z
EQIV   $13  -x+1/2, y-1/2, -z
EQIV   $14  -x+1/2, y-1/2, -z+2
HTAB   O5   O2
HTAB   O5   O3_$7
HTAB   O6   O101_$10
HTAB   O6   O102_$10
HTAB   O7   O6
HTAB   O7   O4_$4
HTAB   O8   O3_$14
HTAB   O8   O2_$1
HTAB   O9   O2_$13
HTAB   O9   O6_$11
HTAB   O9   O3_$11
HTAB   O9   O4_$8
HTAB   O101 O1_$2
HTAB   O102 O9_$1
RTAB   spl  O101  O102
L.S.   14
BLOC   1 K1 > H210
BLOC   2 K1 > H210
BLOC   -3 K1 > H210
BLOC   -4 K1 > H210
BLOC   5
BLOC   6
BLOC   7
BLOC   -8
BLOC   -9
BLOC   10  -10
BLOC   11  -11
BLOC   12  -12
BLOC   13  -13
BLOC   14  -14
WGHT    0.036400
FVAR       0.93214
K1    5   -0.014293    0.004292    0.048533    10.50000    0.05079    0.05879 =
         0.04615    0.01297   -0.00879   -0.02722
K2    5    0.500000    0.000000   -0.158939    10.50000    0.03621    0.03682 =
         0.03128    0.00000    0.00000   -0.00428
NA    4    0.231253   -0.006928    0.523550    11.00000    0.03033    0.02338 =
         0.03305    0.00124   -0.00194   -0.00073
O1    3    0.119721    0.109150    0.351426    11.00000    0.03414    0.01760 =
         0.03085   -0.00052   -0.00114   -0.00129
O2    3    0.209247    0.202721    0.119308    11.00000    0.04825    0.02627 =
         0.02598   -0.00191    0.00854    0.00132
O3    3    0.234027    0.406213    0.811908    11.00000    0.05540    0.02833 =
         0.03633   -0.00875   -0.00346   -0.00747
O4    3    0.054134    0.362927    0.843143    11.00000    0.04348    0.04286 =
         0.03226   -0.00879    0.00147    0.01241
O5    3    0.163097    0.357021    0.323129    11.00000    0.04516    0.01702 =
         0.02322    0.00115    0.00004   -0.00052
O6    3    0.295256    0.248271    0.627164    11.00000    0.03012    0.02608 =
         0.03848   -0.00217   -0.00489    0.00565
O7    3    0.395392    0.082375    0.484355    11.00000    0.03294    0.02986 =
         0.04563    0.00180    0.00646   -0.00066
O8    3    0.244627    0.041057    0.886370    11.00000    0.10299    0.02619 =
         0.02607    0.00008    0.00662    0.01292
O9    3    0.062083   -0.200000   -0.035299    11.00000    0.04096    0.08876 =
         0.05520    0.00782   -0.01081   -0.01012
O101  3    0.078455   -0.110719    0.562945    10.50000    0.02691    0.03148 =
         0.05158    0.00078   -0.00190   -0.00456
O102  3    0.068348   -0.089434    0.611899    10.50000    0.04597    0.04659 =
         0.08012    0.02291   -0.02378   -0.01658
C1    1    0.154059    0.187656    0.285173    11.00000    0.02619    0.01790 =
         0.02124   -0.00209   -0.00274    0.00174
C2    1    0.124759    0.273384    0.423107    11.00000    0.02704    0.01677 =
         0.02040   -0.00111   -0.00092    0.00138
C3    1    0.178195    0.264217    0.645015    11.00000    0.02970    0.01855 =
         0.02028   -0.00046   -0.00140    0.00189
C4    1    0.153002    0.351899    0.779159    11.00000    0.04154    0.02269 =
         0.01904   -0.00260   -0.00372    0.00464
H2    2    0.042338    0.276093    0.437683    11.00000    0.03333
H3    2    0.145416    0.210068    0.723494    11.00000    0.02416
H5    2    0.192595    0.337632    0.204652    11.00000    0.06080
H6    2    0.328080    0.294464    0.609596    11.00000    0.05911
H17   2    0.362093    0.132437    0.516985    11.00000    0.04856
H27   2    0.434840    0.088560    0.380035    11.00000    0.05811
H18   2    0.253025    0.001566    0.989451    11.00000    0.06016
H28   2    0.231880    0.091230    0.952376    11.00000    0.05726
H110  2    0.013507   -0.100895    0.523137    11.00000    0.05846
H210  2    0.073663   -0.138609    0.687974    11.00000    0.05367
H19   2    0.117380   -0.219267    0.001567    11.00000    0.10190
H29   2    0.026093   -0.259187   -0.073898    11.00000    0.10203
HKLF    4
 
REM   Rochelle at 308 K in P 21 21 2
REM R1 =  0.0236 for   3879 Fo > 4sig(Fo)  and  0.0371 for all   4711 data
REM    207 parameters refined using      0 restraints
 
END
 
WGHT      0.0364      0.0000
REM Highest difference peak  0.256,  deepest hole -0.193,  1-sigma level  0.036
Q1    1   0.1570  0.2637  0.5345  11.00000  0.05    0.26
Q2    1   0.1604  0.3068  0.7133  11.00000  0.05    0.20
Q3    1   0.1366  0.2360  0.3478  11.00000  0.05    0.19
Q4    1   0.0535  0.3879  0.8340  11.00000  0.05    0.19
Q5    1   0.0346  0.3281  0.8372  11.00000  0.05    0.18
Q6    1   0.1883  0.4278  0.8173  11.00000  0.05    0.16
Q7    1   0.0605 -0.1669 -0.0368  11.00000  0.05    0.15
Q8    1   0.1748  0.1860  0.1954  11.00000  0.05    0.15
Q9    1   0.1987  0.3865  0.7892  11.00000  0.05    0.15
Q10   1   0.2367  0.3936  0.8723  11.00000  0.05    0.14
;
_refine_ls_structure_factor_coef  Fsqd
_refine_ls_matrix_type            fullcycle
_refine_ls_weighting_scheme       calc
_refine_ls_weighting_details
 'calc w=1/[\s^2^(Fo^2^)+(0.0364P)^2^+0.0000P] where P=(Fo^2^+2Fc^2^)/3'
_atom_sites_solution_primary      direct
_atom_sites_solution_secondary    difmap
_atom_sites_solution_hydrogens    geom
_refine_ls_hydrogen_treatment     mixed
_refine_ls_extinction_method      none
_refine_ls_extinction_coef        ?
_refine_ls_abs_structure_details
 'Flack H D (1983), Acta Cryst. A39, 876-881'
_refine_ls_abs_structure_Flack    0.01(3)
_refine_ls_number_reflns          4711
_refine_ls_number_parameters      207
_refine_ls_number_restraints      0
_refine_ls_R_factor_all           0.0371
_refine_ls_R_factor_gt            0.0236
_refine_ls_wR_factor_ref          0.0608
_refine_ls_wR_factor_gt           0.0579
_refine_ls_goodness_of_fit_ref    0.997
_refine_ls_restrained_S_all       0.997
_refine_ls_shift/su_max           0.019
_refine_ls_shift/su_mean          0.002
 
loop_
 _atom_site_label
 _atom_site_type_symbol
 _atom_site_fract_x
 _atom_site_fract_y
 _atom_site_fract_z
 _atom_site_U_iso_or_equiv
 _atom_site_adp_type
 _atom_site_occupancy
 _atom_site_symmetry_multiplicity
 _atom_site_calc_flag
 _atom_site_refinement_flags
 _atom_site_disorder_assembly
 _atom_site_disorder_group
K1 K -0.01429(16) 0.0043(2) 0.04853(9) 0.0519(4) Uani 0.50 1 d P . .
K2 K 0.5000 0.0000 -0.15894(5) 0.03477(6) Uani 1 2 d S . .
Na Na 0.23125(3) -0.00693(3) 0.52355(6) 0.02892(7) Uani 1 1 d . . .
O1 O 0.11972(6) 0.10915(4) 0.35143(11) 0.02753(12) Uani 1 1 d . . .
O2 O 0.20925(7) 0.20272(4) 0.11931(11) 0.03350(14) Uani 1 1 d . . .
O3 O 0.23403(8) 0.40621(5) 0.81191(12) 0.04002(17) Uani 1 1 d . . .
O4 O 0.05413(7) 0.36293(5) 0.84314(13) 0.03953(16) Uani 1 1 d . . .
O5 O 0.16310(6) 0.35702(4) 0.32313(10) 0.02847(12) Uani 1 1 d . . .
O6 O 0.29526(6) 0.24827(5) 0.62716(12) 0.03156(14) Uani 1 1 d . . .
O7 O 0.39539(6) 0.08237(5) 0.48436(14) 0.03614(16) Uani 1 1 d . . .
O8 O 0.24463(10) 0.04106(6) 0.88637(13) 0.0518(3) Uani 1 1 d . . .
O9 O 0.06208(9) -0.20000(10) -0.0353(2) 0.0616(3) Uani 1 1 d . . .
O101 O 0.0785(4) -0.1107(2) 0.5629(8) 0.0367(6) Uani 0.50 1 d P . .
O102 O 0.0683(5) -0.0894(3) 0.6119(8) 0.0576(12) Uani 0.50 1 d P . .
C1 C 0.15406(7) 0.18766(5) 0.28517(13) 0.02178(13) Uani 1 1 d . . .
C2 C 0.12476(7) 0.27338(5) 0.42311(12) 0.02140(12) Uani 1 1 d . . .
C3 C 0.17820(7) 0.26422(5) 0.64501(13) 0.02284(13) Uani 1 1 d . . .
C4 C 0.15300(9) 0.35190(6) 0.77916(13) 0.02776(16) Uani 1 1 d . . .
H2 H 0.0423(11) 0.2761(9) 0.438(2) 0.033(3) Uiso 1 1 d . . .
H3 H 0.1454(10) 0.2101(8) 0.723(2) 0.024(3) Uiso 1 1 d . . .
H5 H 0.1926(15) 0.3376(12) 0.205(4) 0.061(5) Uiso 1 1 d . . .
H6 H 0.3281(15) 0.2945(13) 0.610(3) 0.059(5) Uiso 1 1 d . . .
H17 H 0.3621(14) 0.1324(12) 0.517(3) 0.049(4) Uiso 1 1 d . . .
H27 H 0.4348(15) 0.0886(11) 0.380(3) 0.058(5) Uiso 1 1 d . . .
H18 H 0.2530(13) 0.0016(15) 0.989(3) 0.060(5) Uiso 1 1 d . . .
H28 H 0.2319(15) 0.0912(14) 0.952(3) 0.057(5) Uiso 1 1 d . . .
H110 H 0.0135(17) -0.1009(13) 0.523(3) 0.058(5) Uiso 1 1 d . . .
H210 H 0.0737(15) -0.1386(12) 0.688(3) 0.054(5) Uiso 1 1 d . . .
H19 H 0.117(3) -0.219(2) 0.002(4) 0.102(9) Uiso 1 1 d . . .
H29 H 0.026(2) -0.2592(16) -0.074(4) 0.102(8) Uiso 1 1 d . . .
 
loop_
 _atom_site_aniso_label
 _atom_site_aniso_U_11
 _atom_site_aniso_U_22
 _atom_site_aniso_U_33
 _atom_site_aniso_U_23
 _atom_site_aniso_U_13
 _atom_site_aniso_U_12
K1 0.0508(10) 0.0588(5) 0.0462(2) 0.0130(5) -0.0088(3) -0.0272(7)
K2 0.03621(13) 0.03682(13) 0.03128(12) 0.000 0.000 -0.00428(11)
Na 0.03033(16) 0.02338(14) 0.03305(16) 0.00124(14) -0.00194(14) -0.00073(13)
O1 0.0341(3) 0.0176(2) 0.0309(3) -0.0005(2) -0.0011(3) -0.0013(2)
O2 0.0483(4) 0.0263(3) 0.0260(3) -0.0019(2) 0.0085(3) 0.0013(3)
O3 0.0554(5) 0.0283(3) 0.0363(4) -0.0087(3) -0.0035(3) -0.0075(3)
O4 0.0435(4) 0.0429(4) 0.0323(3) -0.0088(3) 0.0015(3) 0.0124(3)
O5 0.0452(4) 0.0170(2) 0.0232(3) 0.0012(2) 0.0000(3) -0.0005(2)
O6 0.0301(3) 0.0261(3) 0.0385(4) -0.0022(3) -0.0049(3) 0.0056(2)
O7 0.0329(3) 0.0299(3) 0.0456(4) 0.0018(3) 0.0065(3) -0.0007(3)
O8 0.1030(8) 0.0262(3) 0.0261(3) 0.0001(3) 0.0066(4) 0.0129(4)
O9 0.0410(5) 0.0888(9) 0.0552(6) 0.0078(6) -0.0108(5) -0.0101(5)
O101 0.0269(8) 0.0315(12) 0.0516(14) 0.0008(9) -0.0019(9) -0.0046(9)
O102 0.0460(19) 0.047(2) 0.080(3) 0.0229(17) -0.024(2) -0.0166(15)
C1 0.0262(3) 0.0179(2) 0.0212(3) -0.0021(2) -0.0027(3) 0.0017(2)
C2 0.0270(3) 0.0168(2) 0.0204(3) -0.0011(2) -0.0009(3) 0.0014(2)
C3 0.0297(3) 0.0185(3) 0.0203(3) -0.0005(2) -0.0014(3) 0.0019(2)
C4 0.0415(5) 0.0227(3) 0.0190(3) -0.0026(3) -0.0037(3) 0.0046(3)
 
_geom_special_details
;
 All esds (except the esd in the dihedral angle between two l.s. planes)
 are estimated using the full covariance matrix.  The cell esds are taken
 into account individually in the estimation of esds in distances, angles
 and torsion angles; correlations between esds in cell parameters are only
 used when they are defined by crystal symmetry.  An approximate (isotropic)
 treatment of cell esds is used for estimating esds involving l.s. planes.
;
 
loop_
 _geom_bond_atom_site_label_1
 _geom_bond_atom_site_label_2
 _geom_bond_distance
 _geom_bond_site_symmetry_2
 _geom_bond_publ_flag
K1 K1 0.362(4) 2 ?
K1 O1 2.7914(19) 2 ?
K1 O1 2.895(2) . ?
K1 O9 2.905(3) 2 ?
K1 O8 2.998(2) 2_554 ?
K1 O102 3.055(5) 2_554 ?
K1 O9 3.106(3) . ?
K1 O102 3.194(5) 1_554 ?
K1 O8 3.292(2) 1_554 ?
K1 O3 3.377(2) 3_456 ?
K1 C1 3.536(3) 2 ?
K1 Na 3.9362(14) 2 ?
K2 O7 2.8118(9) 2_654 ?
K2 O7 2.8118(9) 1_554 ?
K2 O4 2.8550(8) 3_556 ?
K2 O4 2.8550(8) 4_546 ?
K2 O5 3.0030(7) 4_545 ?
K2 O5 3.0030(7) 3 ?
K2 O8 3.1143(12) 1_554 ?
K2 O8 3.1143(12) 2_654 ?
K2 Na 3.7698(4) 1_554 ?
K2 Na 3.7698(4) 2_654 ?
Na O102 2.339(5) . ?
Na O7 2.3502(8) . ?
Na O101 2.363(5) . ?
Na O8 2.3727(9) . ?
Na O1 2.3837(7) . ?
Na O3 2.4705(9) 4_546 ?
Na O5 2.5085(7) 4_546 ?
Na C4 3.0915(10) 4_546 ?
Na K2 3.7698(4) 1_556 ?
Na K1 3.9361(14) 2 ?
Na K1 4.1763(14) 2_556 ?
Na H17 2.532(16) . ?
O1 C1 1.2650(10) . ?
O1 K1 2.7914(19) 2 ?
O2 C1 1.2459(11) . ?
O3 C4 1.2567(13) . ?
O3 Na 2.4705(9) 4_556 ?
O3 K1 3.377(2) 3_556 ?
O4 C4 1.2548(13) . ?
O4 K2 2.8550(8) 3_456 ?
O5 C2 1.4250(10) . ?
O5 Na 2.5085(7) 4_556 ?
O5 K2 3.0030(7) 3_455 ?
O5 H5 0.86(2) . ?
O6 C3 1.4188(11) . ?
O6 H6 0.776(19) . ?
O7 K2 2.8118(9) 1_556 ?
O7 H17 0.844(17) . ?
O7 H27 0.808(18) . ?
O8 K1 2.998(2) 2_556 ?
O8 K2 3.1143(12) 1_556 ?
O8 K1 3.292(2) 1_556 ?
O8 H18 0.86(2) . ?
O8 H28 0.842(19) . ?
O9 K1 2.905(3) 2 ?
O9 H19 0.75(3) . ?
O9 H29 0.98(2) . ?
O101 H110 0.83(2) . ?
O101 H210 0.879(19) . ?
O102 K1 3.055(5) 2_556 ?
O102 K1 3.194(5) 1_556 ?
O102 H110 0.87(2) . ?
O102 H210 0.851(19) . ?
C1 C2 1.5389(10) . ?
C1 K1 3.536(3) 2 ?
C2 C3 1.5308(11) . ?
C2 H2 0.988(13) . ?
C3 C4 1.5380(11) . ?
C3 H3 0.997(12) . ?
C4 Na 3.0915(10) 4_556 ?
 
loop_
 _geom_angle_atom_site_label_1
 _geom_angle_atom_site_label_2
 _geom_angle_atom_site_label_3
 _geom_angle
 _geom_angle_site_symmetry_1
 _geom_angle_site_symmetry_3
 _geom_angle_publ_flag
K1 K1 O1 103.1(7) 2 2 ?
K1 K1 O1 69.9(6) 2 . ?
O1 K1 O1 96.15(3) 2 . ?
K1 K1 O9 120.7(9) 2 2 ?
O1 K1 O9 126.45(8) 2 2 ?
O1 K1 O9 74.13(8) . 2 ?
K1 K1 O8 142.0(8) 2 2_554 ?
O1 K1 O8 71.97(5) 2 2_554 ?
O1 K1 O8 146.97(9) . 2_554 ?
O9 K1 O8 88.17(7) 2 2_554 ?
K1 K1 O102 109.5(3) 2 2_554 ?
O1 K1 O102 137.86(12) 2 2_554 ?
O1 K1 O102 119.53(13) . 2_554 ?
O9 K1 O102 54.09(10) 2 2_554 ?
O8 K1 O102 65.90(11) 2_554 2_554 ?
K1 K1 O9 53.5(9) 2 . ?
O1 K1 O9 72.49(7) 2 . ?
O1 K1 O9 115.84(7) . . ?
O9 K1 O9 159.10(5) 2 . ?
O8 K1 O9 90.46(8) 2_554 . ?
O102 K1 O9 106.66(10) 2_554 . ?
K1 K1 O102 64.4(3) 2 1_554 ?
O1 K1 O102 118.25(13) 2 1_554 ?
O1 K1 O102 127.22(12) . 1_554 ?
O9 K1 O102 108.14(10) 2 1_554 ?
O8 K1 O102 84.46(11) 2_554 1_554 ?
O102 K1 O102 58.04(18) 2_554 1_554 ?
O9 K1 O102 51.00(10) . 1_554 ?
K1 K1 O8 34.1(7) 2 1_554 ?
O1 K1 O8 136.37(8) 2 1_554 ?
O1 K1 O8 66.45(5) . 1_554 ?
O9 K1 O8 88.54(7) 2 1_554 ?
O8 K1 O8 142.18(4) 2_554 1_554 ?
O102 K1 O8 81.93(11) 2_554 1_554 ?
O9 K1 O8 79.83(6) . 1_554 ?
O102 K1 O8 60.99(10) 1_554 1_554 ?
K1 K1 O3 164.7(2) 2 3_456 ?
O1 K1 O3 69.23(4) 2 3_456 ?
O1 K1 O3 97.21(7) . 3_456 ?
O9 K1 O3 60.45(6) 2 3_456 ?
O8 K1 O3 49.84(4) 2_554 3_456 ?
O102 K1 O3 83.78(11) 2_554 3_456 ?
O9 K1 O3 131.37(8) . 3_456 ?
O102 K1 O3 130.81(11) 1_554 3_456 ?
O8 K1 O3 148.47(10) 1_554 3_456 ?
K1 K1 C1 100.4(9) 2 2 ?
O1 K1 C1 18.74(3) 2 2 ?
O1 K1 C1 112.93(3) . 2 ?
O9 K1 C1 137.01(7) 2 2 ?
O8 K1 C1 62.70(5) 2_554 2 ?
O102 K1 C1 125.67(12) 2_554 2 ?
O9 K1 C1 58.52(6) . 2 ?
O102 K1 C1 100.14(12) 1_554 2 ?
O8 K1 C1 134.01(9) 1_554 2 ?
O3 K1 C1 76.57(4) 3_456 2 ?
K1 K1 Na 128.4(3) 2 2 ?
O1 K1 Na 36.77(2) 2 2 ?
O1 K1 Na 82.27(3) . 2 ?
O9 K1 Na 89.86(6) 2 2 ?
O8 K1 Na 69.79(4) 2_554 2 ?
O102 K1 Na 122.01(12) 2_554 2 ?
O9 K1 Na 109.20(7) . 2 ?
O102 K1 Na 148.22(12) 1_554 2 ?
O8 K1 Na 147.87(5) 1_554 2 ?
O3 K1 Na 38.54(2) 3_456 2 ?
C1 K1 Na 51.88(2) 2 2 ?
O7 K2 O7 75.22(3) 2_654 1_554 ?
O7 K2 O4 137.28(2) 2_654 3_556 ?
O7 K2 O4 111.07(2) 1_554 3_556 ?
O7 K2 O4 111.07(2) 2_654 4_546 ?
O7 K2 O4 137.28(2) 1_554 4_546 ?
O4 K2 O4 92.63(4) 3_556 4_546 ?
O7 K2 O5 74.42(2) 2_654 4_545 ?
O7 K2 O5 74.20(2) 1_554 4_545 ?
O4 K2 O5 148.23(2) 3_556 4_545 ?
O4 K2 O5 67.76(2) 4_546 4_545 ?
O7 K2 O5 74.20(2) 2_654 3 ?
O7 K2 O5 74.42(2) 1_554 3 ?
O4 K2 O5 67.76(2) 3_556 3 ?
O4 K2 O5 148.23(2) 4_546 3 ?
O5 K2 O5 140.07(3) 4_545 3 ?
O7 K2 O8 125.79(2) 2_654 1_554 ?
O7 K2 O8 63.84(2) 1_554 1_554 ?
O4 K2 O8 91.65(2) 3_556 1_554 ?
O4 K2 O8 81.12(2) 4_546 1_554 ?
O5 K2 O8 61.72(2) 4_545 1_554 ?
O5 K2 O8 122.40(2) 3 1_554 ?
O7 K2 O8 63.84(2) 2_654 2_654 ?
O7 K2 O8 125.79(2) 1_554 2_654 ?
O4 K2 O8 81.12(2) 3_556 2_654 ?
O4 K2 O8 91.65(2) 4_546 2_654 ?
O5 K2 O8 122.40(2) 4_545 2_654 ?
O5 K2 O8 61.72(2) 3 2_654 ?
O8 K2 O8 169.58(3) 1_554 2_654 ?
O7 K2 Na 87.105(19) 2_654 1_554 ?
O7 K2 Na 38.487(16) 1_554 1_554 ?
O4 K2 Na 124.998(19) 3_556 1_554 ?
O4 K2 Na 98.800(18) 4_546 1_554 ?
O5 K2 Na 41.578(14) 4_545 1_554 ?
O5 K2 Na 112.887(17) 3 1_554 ?
O8 K2 Na 38.873(16) 1_554 1_554 ?
O8 K2 Na 150.939(18) 2_654 1_554 ?
O7 K2 Na 38.487(16) 2_654 2_654 ?
O7 K2 Na 87.105(19) 1_554 2_654 ?
O4 K2 Na 98.800(18) 3_556 2_654 ?
O4 K2 Na 124.998(19) 4_546 2_654 ?
O5 K2 Na 112.887(17) 4_545 2_654 ?
O5 K2 Na 41.578(14) 3 2_654 ?
O8 K2 Na 150.939(18) 1_554 2_654 ?
O8 K2 Na 38.873(16) 2_654 2_654 ?
Na K2 Na 116.537(14) 1_554 2_654 ?
O102 Na O7 172.12(12) . . ?
O102 Na O101 10.92(14) . . ?
O7 Na O101 173.99(10) . . ?
O102 Na O8 88.66(12) . . ?
O7 Na O8 83.46(4) . . ?
O101 Na O8 97.71(11) . . ?
O102 Na O1 89.69(12) . . ?
O7 Na O1 92.23(3) . . ?
O101 Na O1 93.12(12) . . ?
O8 Na O1 105.45(3) . . ?
O102 Na O3 94.90(11) . 4_546 ?
O7 Na O3 92.61(3) . 4_546 ?
O101 Na O3 84.34(9) . 4_546 ?
O8 Na O3 160.72(3) . 4_546 ?
O1 Na O3 93.53(3) . 4_546 ?
O102 Na O5 86.30(12) . 4_546 ?
O7 Na O5 92.48(3) . 4_546 ?
O101 Na O5 81.95(11) . 4_546 ?
O8 Na O5 80.00(3) . 4_546 ?
O1 Na O5 173.17(3) . 4_546 ?
O3 Na O5 81.32(3) 4_546 4_546 ?
O102 Na C4 100.68(10) . 4_546 ?
O7 Na C4 85.39(3) . 4_546 ?
O101 Na C4 89.85(8) . 4_546 ?
O8 Na C4 137.98(3) . 4_546 ?
O1 Na C4 115.38(3) . 4_546 ?
O3 Na C4 22.80(3) 4_546 4_546 ?
O5 Na C4 60.15(2) 4_546 4_546 ?
O102 Na K2 126.53(13) . 1_556 ?
O7 Na K2 48.12(2) . 1_556 ?
O101 Na K2 128.11(13) . 1_556 ?
O8 Na K2 55.46(3) . 1_556 ?
O1 Na K2 133.88(2) . 1_556 ?
O3 Na K2 108.46(2) 4_546 1_556 ?
O5 Na K2 52.606(17) 4_546 1_556 ?
C4 Na K2 87.66(2) 4_546 1_556 ?
O102 Na K1 68.70(13) . 2 ?
O7 Na K1 117.63(4) . 2 ?
O101 Na K1 65.02(13) . 2 ?
O8 Na K1 139.55(4) . 2 ?
O1 Na K1 44.50(5) . 2 ?
O3 Na K1 58.40(4) 4_546 2 ?
O5 Na K1 128.69(5) 4_546 2 ?
C4 Na K1 80.73(4) 4_546 2 ?
K2 Na K1 162.72(3) 1_556 2 ?
O102 Na K1 66.68(13) . . ?
O7 Na K1 119.32(4) . . ?
O101 Na K1 63.70(13) . . ?
O8 Na K1 135.65(4) . . ?
O1 Na K1 42.34(5) . . ?
O3 Na K1 62.23(4) 4_546 . ?
O5 Na K1 130.83(5) 4_546 . ?
C4 Na K1 84.48(4) 4_546 . ?
K2 Na K1 165.88(2) 1_556 . ?
K1 Na K1 3.90(5) 2 . ?
O102 Na K1 45.97(11) . 2_556 ?
O7 Na K1 126.35(4) . 2_556 ?
O101 Na K1 56.38(9) . 2_556 ?
O8 Na K1 44.72(4) . 2_556 ?
O1 Na K1 90.11(4) . 2_556 ?
O3 Na K1 140.71(4) 4_546 2_556 ?
O5 Na K1 91.06(4) 4_546 2_556 ?
C4 Na K1 139.68(5) 4_546 2_556 ?
K2 Na K1 96.52(2) 1_556 2_556 ?
K1 Na K1 100.62(4) 2 2_556 ?
K1 Na K1 97.064(10) . 2_556 ?
O102 Na H17 155.9(4) . . ?
O7 Na H17 19.4(4) . . ?
O101 Na H17 166.3(4) . . ?
O8 Na H17 75.3(4) . . ?
O1 Na H17 77.8(4) . . ?
O3 Na H17 106.2(4) 4_546 . ?
O5 Na H17 107.9(4) 4_546 . ?
C4 Na H17 103.3(4) 4_546 . ?
K2 Na H17 57.6(4) 1_556 . ?
K1 Na H17 112.7(4) 2 . ?
K1 Na H17 113.0(4) . . ?
K1 Na H17 112.8(4) 2_556 . ?
C1 O1 Na 125.83(6) . . ?
C1 O1 K1 116.13(7) . 2 ?
Na O1 K1 98.73(6) . 2 ?
C1 O1 K1 115.16(7) . . ?
Na O1 K1 103.98(6) . . ?
K1 O1 K1 7.00(10) 2 . ?
C4 O3 Na 107.57(6) . 4_556 ?
C4 O3 K1 163.67(8) . 3_556 ?
Na O3 K1 83.06(3) 4_556 3_556 ?
C4 O4 K2 121.25(6) . 3_456 ?
C2 O5 Na 130.20(5) . 4_556 ?
C2 O5 K2 120.92(5) . 3_455 ?
Na O5 K2 85.816(19) 4_556 3_455 ?
C2 O5 H5 103.6(11) . . ?
Na O5 H5 111.8(12) 4_556 . ?
K2 O5 H5 100.9(12) 3_455 . ?
C3 O6 H6 111.7(14) . . ?
Na O7 K2 93.39(3) . 1_556 ?
Na O7 H17 92.5(11) . . ?
K2 O7 H17 111.9(11) 1_556 . ?
Na O7 H27 128.9(13) . . ?
K2 O7 H27 115.2(12) 1_556 . ?
H17 O7 H27 112.1(15) . . ?
Na O8 K1 101.44(4) . 2_556 ?
Na O8 K2 85.66(3) . 1_556 ?
K1 O8 K2 152.33(6) 2_556 1_556 ?
Na O8 K1 100.63(5) . 1_556 ?
K1 O8 K1 3.88(10) 2_556 1_556 ?
K2 O8 K1 156.21(5) 1_556 1_556 ?
Na O8 H18 122.1(13) . . ?
K1 O8 H18 73.3(11) 2_556 . ?
K2 O8 H18 80.3(11) 1_556 . ?
K1 O8 H18 77.0(11) 1_556 . ?
Na O8 H28 134.6(12) . . ?
K1 O8 H28 81.6(12) 2_556 . ?
K2 O8 H28 112.5(12) 1_556 . ?
K1 O8 H28 79.4(12) 1_556 . ?
H18 O8 H28 102.4(17) . . ?
K1 O9 K1 5.75(7) 2 . ?
K1 O9 H19 118(2) 2 . ?
K1 O9 H19 123(2) . . ?
K1 O9 H29 142.3(15) 2 . ?
K1 O9 H29 136.6(15) . . ?
H19 O9 H29 98(3) . . ?
Na O101 H110 125.8(13) . . ?
Na O101 H210 115.3(12) . . ?
H110 O101 H210 106.5(16) . . ?
Na O102 K1 100.63(15) . 2_556 ?
Na O102 K1 104.22(14) . 1_556 ?
K1 O102 K1 6.14(7) 2_556 1_556 ?
Na O102 H110 124.6(12) . . ?
K1 O102 H110 118.9(13) 2_556 . ?
K1 O102 H110 112.9(13) 1_556 . ?
Na O102 H210 119.1(13) . . ?
K1 O102 H210 81.2(13) 2_556 . ?
K1 O102 H210 83.9(13) 1_556 . ?
H110 O102 H210 104.8(17) . . ?
O2 C1 O1 126.62(7) . . ?
O2 C1 C2 116.57(7) . . ?
O1 C1 C2 116.81(7) . . ?
O2 C1 K1 92.06(5) . 2 ?
O1 C1 K1 45.14(5) . 2 ?
C2 C1 K1 138.23(6) . 2 ?
O5 C2 C3 109.57(6) . . ?
O5 C2 C1 110.56(6) . . ?
C3 C2 C1 110.11(6) . . ?
O5 C2 H2 109.1(8) . . ?
C3 C2 H2 109.5(8) . . ?
C1 C2 H2 108.0(8) . . ?
O6 C3 C2 110.62(7) . . ?
O6 C3 C4 111.48(7) . . ?
C2 C3 C4 109.99(6) . . ?
O6 C3 H3 107.4(7) . . ?
C2 C3 H3 110.4(7) . . ?
C4 C3 H3 106.8(7) . . ?
O4 C4 O3 126.36(8) . . ?
O4 C4 C3 117.36(8) . . ?
O3 C4 C3 116.28(9) . . ?
O4 C4 Na 122.14(6) . 4_556 ?
O3 C4 Na 49.63(5) . 4_556 ?
C3 C4 Na 96.47(5) . 4_556 ?
 
loop_
 _geom_torsion_atom_site_label_1
 _geom_torsion_atom_site_label_2
 _geom_torsion_atom_site_label_3
 _geom_torsion_atom_site_label_4
 _geom_torsion
 _geom_torsion_site_symmetry_1
 _geom_torsion_site_symmetry_2
 _geom_torsion_site_symmetry_3
 _geom_torsion_site_symmetry_4
 _geom_torsion_publ_flag
O2 C1 C2 O5 3.27(10) . . . . ?
O1 C1 C2 O5 -176.70(7) . . . . ?
O2 C1 C2 C3 -117.95(8) . . . . ?
O1 C1 C2 C3 62.08(9) . . . . ?
O5 C2 C3 O6 -67.81(8) . . . . ?
C1 C2 C3 O6 54.00(8) . . . . ?
O5 C2 C3 C4 55.77(9) . . . . ?
C1 C2 C3 C4 177.58(7) . . . . ?
O6 C3 C4 O3 14.89(11) . . . . ?
C2 C3 C4 O3 -108.19(8) . . . . ?
O6 C3 C4 O4 -165.84(8) . . . . ?
C2 C3 C4 O4 71.07(10) . . . . ?
 
loop_
 _geom_hbond_atom_site_label_D
 _geom_hbond_atom_site_label_H
 _geom_hbond_atom_site_label_A
 _geom_hbond_distance_DH
 _geom_hbond_distance_HA
 _geom_hbond_distance_DA
 _geom_hbond_angle_DHA
 _geom_hbond_site_symmetry_A
O5 H5 O2  0.86(2) 2.012(18) 2.6069(9) 125.1(15) .
O5 H5 O3  0.86(2) 2.69(2) 3.3766(11) 137.6(14) 1_554
O6 H6 O101  0.776(19) 2.06(2) 2.783(3) 155(2) 4_556
O6 H6 O102  0.776(19) 2.49(2) 3.204(4) 153.8(19) 4_556
O7 H17 O6  0.844(17) 1.963(18) 2.8025(10) 172.7(16) .
O7 H27 O4  0.808(18) 2.109(18) 2.8944(12) 164.0(17) 3_556
O8 H18 O3  0.86(2) 1.85(2) 2.7085(11) 173.3(19) 4_547
O8 H28 O2  0.842(19) 1.924(19) 2.7646(11) 176.0(17) 1_556
O9 H19 O2  0.75(3) 2.47(3) 3.1061(15) 144(3) 4_545
O9 H19 O6  0.75(3) 2.58(3) 3.1523(14) 134(3) 4_546
O9 H19 O3  0.75(3) 2.78(3) 3.1885(15) 117(2) 4_546
O9 H29 O4  0.98(2) 1.84(3) 2.8160(16) 174(2) 2_554
O101 H110 O1  0.83(2) 1.92(2) 2.707(5) 159.1(18) 2
O102 H210 O9  0.851(19) 1.943(19) 2.713(6) 149.8(17) 1_556
 
_diffrn_measured_fraction_theta_max    0.545
_diffrn_reflns_theta_full              28.00
_diffrn_measured_fraction_theta_full   1.000
_refine_diff_density_max    0.256
_refine_diff_density_min   -0.193
_refine_diff_density_rms    0.036
