# Supplementary material for: Rochelle salt – a structural reinvestigation with improved tools. I. The high-temperature para­electric phase at 308 K
Source: IUCrJ. 2015 Jan 1;2(Pt 1):19–28. doi: 10.1107/S2052252514022155 (PMC4285877; doi:10.1107/S2052252514022155)
Supplement: Supplementary file 2 [file m-02-00019-sup2.fcf]

#
# h,k,l, Fc-squared, Fo-squared, sigma(Fo-squared) and status flag
#
data_f2shx
_shelx_title '  Rochelle at 308 K in P 21 21 2'
_shelx_refln_list_code          4
_shelx_F_calc_maximum      108.99
_exptl_crystal_F_000       584.00
_reflns_d_resolution_high  0.5002
 
loop_
 _symmetry_equiv_pos_as_xyz
 'x, y, z'
 '-x, -y, z'
 'x+1/2, -y+1/2, -z'
 '-x+1/2, y+1/2, -z'
 
_cell_length_a    11.9247
_cell_length_b    14.3066
_cell_length_c     6.2444
_cell_angle_alpha  90.000
_cell_angle_beta   90.000
_cell_angle_gamma  90.000
 
_shelx_F_squared_multiplier     1.000
 
loop_
 _refln_index_h
 _refln_index_k
 _refln_index_l
 _refln_F_squared_calc
 _refln_F_squared_meas
 _refln_F_squared_sigma
 _refln_observed_status
   2   0   0     2190.54     2101.78      9.28 o
   4   0   0     2112.23     1920.33      9.66 o
   6   0   0       81.61       71.76      1.63 o
   8   0   0      606.38      582.25      9.30 o
  10   0   0        5.58        1.28      1.80 o
  12   0   0       66.07       76.77      2.07 o
  14   0   0      108.49      105.36      3.06 o
  16   0   0       22.03       25.32      1.25 o
  18   0   0       56.29       60.30      2.05 o
   1   1   0        1.75        1.40      0.90 o
   2   1   0     4804.06     4664.21     13.69 o
   3   1   0       17.82       13.91      0.64 o
   4   1   0     5257.59     5137.64     15.02 o
   5   1   0       18.65       12.95      2.11 o
   6   1   0      409.78      436.33      2.53 o
   7   1   0      769.53      748.55      3.55 o
   8   1   0      755.99      846.63      4.00 o
   9   1   0      116.38      111.24      1.70 o
  10   1   0       61.66       60.00      1.09 o
  11   1   0      250.13      238.05      2.31 o
  12   1   0       20.92       25.40      1.34 o
  13   1   0        9.61        9.08      1.51 o
  14   1   0        3.42        1.20      4.22 o
  15   1   0        7.56        5.49      2.65 o
  16   1   0       27.13       27.82      1.36 o
  17   1   0        0.70        0.67      3.39 o
  18   1   0        1.65       -0.58      3.51 o
  19   1   0       29.84       30.88      1.75 o
   0   2   0      158.81      168.64      1.85 o
   1   2   0      827.39      841.12      6.75 o
   2   2   0     1883.31     1882.67      8.75 o
   3   2   0      547.98      548.65      2.54 o
   4   2   0    10537.55     9994.46     28.89 o
   5   2   0     1502.31     1586.74      5.25 o
   6   2   0      578.64      645.04      3.14 o
   7   2   0     1385.99     1457.43      5.17 o
   8   2   0     4060.77     4008.43     18.61 o
   9   2   0        0.61        1.69      1.56 o
  10   2   0       88.59       99.80      1.60 o
  11   2   0      632.89      655.72      3.82 o
  12   2   0      392.82      387.74      8.16 o
  13   2   0        5.23        4.48      2.77 o
  14   2   0        2.91        0.03      2.94 o
  15   2   0        1.98        5.90      2.87 o
  16   2   0        2.80        4.39      3.20 o
  17   2   0        3.79        6.71      4.18 o
  18   2   0       12.78       14.65      3.18 o
   1   3   0       11.88       11.54      0.63 o
   2   3   0      259.60      219.73      2.21 o
   3   3   0      543.42      521.74      2.52 o
   4   3   0      438.69      430.84      2.92 o
   5   3   0      575.50      606.75      2.97 o
   6   3   0      336.75      379.69      2.39 o
   7   3   0       21.10       20.03      0.67 o
   8   3   0        1.12       -0.48      1.47 o
   9   3   0        3.59       13.53      4.23 o
  10   3   0       29.95       26.89      1.15 o
  11   3   0      282.85      276.01      2.53 o
  12   3   0       74.23       56.80      1.61 o
  13   3   0        4.00        4.15      2.93 o
  14   3   0       19.71       22.77      1.35 o
  15   3   0      133.69      133.80      3.47 o
  16   3   0        0.91        3.03      3.26 o
  17   3   0        3.51        3.20      3.36 o
  18   3   0        3.76        1.01      3.51 o
  19   3   0       16.47       13.81      1.04 o
   0   4   0     1901.29     1741.72     11.75 o
   1   4   0      380.49      362.82      2.05 o
   2   4   0      575.11      671.27      2.98 o
   3   4   0     2835.51     2992.69      9.24 o
   4   4   0    11879.23    11375.62     33.04 o
   5   4   0       98.99       99.56      1.83 o
   6   4   0      837.94      935.78      4.12 o
   7   4   0       73.61       71.30      1.47 o
   8   4   0      648.22      668.84      3.51 o
   9   4   0        1.40        2.14      1.33 o
  10   4   0      639.47      625.47      3.60 o
  11   4   0        1.37       -0.17      1.71 o
  12   4   0        8.71        7.40      2.79 o
  13   4   0        4.07        1.44      2.80 o
  14   4   0       57.22       60.03      1.78 o
  15   4   0       76.52       78.23      2.03 o
  16   4   0       25.44       20.68      1.59 o
  17   4   0        0.06       -3.49      3.49 o
  18   4   0        2.31        0.21      3.50 o
   1   5   0      324.41      325.71      2.01 o
   2   5   0     3011.36     2992.44      9.96 o
   3   5   0      951.84      933.17      5.77 o
   4   5   0       32.24       27.78      0.91 o
   5   5   0     1162.55     1230.71      6.21 o
   6   5   0      218.65      218.64      1.92 o
   7   5   0     1336.12     1394.48      5.54 o
   8   5   0       70.49       63.19      1.09 o
   9   5   0       18.15       21.37      1.02 o
  10   5   0        4.60        6.06      1.30 o
  11   5   0      350.13      344.54      2.29 o
  12   5   0       17.41       16.29      1.23 o
  13   5   0       87.77       81.89      2.36 o
  14   5   0        9.10       11.73      1.42 o
  15   5   0      141.04      141.68      4.37 o
  16   5   0        1.31       -0.25      3.38 o
  17   5   0        5.40        4.09      4.04 o
  18   5   0       24.49       23.88      1.92 o
   0   6   0      355.76      301.52      2.03 o
   1   6   0     1988.74     2137.35      7.91 o
   2   6   0      902.88      972.22      4.06 o
   3   6   0     1053.45     1139.78      4.65 o
   4   6   0     3382.77     3445.53     10.82 o
   5   6   0      114.28      112.61      1.49 o
   6   6   0     1791.67     1770.38      6.29 o
   7   6   0      104.96      104.42      1.52 o
   8   6   0      431.03      433.78      2.87 o
   9   6   0       18.81       18.80      0.81 o
  10   6   0      126.52      124.77      1.81 o
  11   6   0      191.59      195.86      3.34 o
  12   6   0      282.21      272.38      3.94 o
  13   6   0        0.15       -0.57      4.67 o
  14   6   0      108.51      114.38      4.34 o
  15   6   0       68.31       65.46      1.81 o
  16   6   0        5.33        5.74      3.45 o
  17   6   0       12.60       13.64      1.70 o
  18   6   0       12.10       13.29      1.20 o
   1   7   0      603.83      614.43      4.34 o
   2   7   0        3.75        1.52      1.25 o
   3   7   0        3.52        3.95      0.99 o
   4   7   0      177.54      181.48      1.76 o
   5   7   0      130.72      122.41      1.59 o
   6   7   0       43.05       47.09      0.86 o
   7   7   0      138.77      135.76      1.72 o
   8   7   0       59.78       52.86      1.16 o
   9   7   0     1081.11     1075.38      5.10 o
  10   7   0      137.09      130.66      1.94 o
  11   7   0       37.34       38.95      1.43 o
  12   7   0        3.30        3.20      2.78 o
  13   7   0       35.36       32.42      1.49 o
  14   7   0        3.28        3.82      3.00 o
  15   7   0       76.62       73.66      2.67 o
  16   7   0       50.03       52.29      1.66 o
  17   7   0        5.60        6.99      3.40 o
  18   7   0       54.62       58.04      3.71 o
  19   7   0       34.81       34.22      1.89 o
   0   8   0     6739.27     6707.00     26.64 o
   1   8   0      109.13      101.64      1.43 o
   2   8   0      130.19      138.30      1.60 o
   3   8   0      257.73      275.01      2.11 o
   4   8   0     1084.79     1097.77      4.76 o
   5   8   0      416.08      444.08      2.78 o
   6   8   0      336.22      313.87      2.43 o
   7   8   0       57.80       55.98      1.03 o
   8   8   0      332.81      339.71      2.68 o
   9   8   0       26.72       25.74      0.84 o
  10   8   0      144.99      144.32      3.26 o
  11   8   0       62.67       66.71      2.01 o
  12   8   0       48.26       50.76      1.48 o
  13   8   0        1.53       -0.65      4.70 o
  14   8   0       17.83       18.44      1.75 o
  15   8   0        5.91        7.80      2.72 o
  16   8   0       39.65       39.43      3.74 o
  17   8   0       35.63       37.42      2.27 o
   1   9   0      163.20      172.55      2.48 o
   2   9   0      565.58      590.72      3.21 o
   3   9   0      156.57      146.74      1.71 o
   4   9   0      885.50      892.31      6.48 o
   5   9   0       19.22       19.44      0.75 o
   6   9   0      344.30      350.00      2.66 o
   7   9   0      237.25      225.28      2.23 o
   8   9   0      189.40      181.44      2.13 o
   9   9   0       49.68       51.00      0.96 o
  10   9   0      367.08      375.32      4.84 o
  11   9   0       62.92       62.18      1.92 o
  12   9   0        0.09       -2.97      2.97 o
  13   9   0       10.28       11.61      1.83 o
  14   9   0       12.11       13.42      1.53 o
  15   9   0       21.90       22.45      1.78 o
  16   9   0       36.89       37.03      1.48 o
  17   9   0        2.65        7.35      3.33 o
   0  10   0     2454.46     2411.32     12.43 o
   1  10   0      407.63      405.37      2.69 o
   2  10   0      346.77      360.62      2.56 o
   3  10   0      418.59      408.15      2.76 o
   4  10   0      862.65      892.48      6.16 o
   5  10   0       37.77       32.85      0.81 o
   6  10   0      193.38      191.26      2.18 o
   7  10   0       24.52       23.22      0.86 o
   8  10   0      776.72      752.18      4.20 o
   9  10   0        4.14        2.42      2.89 o
  10  10   0      131.67      125.22      3.12 o
  11  10   0        7.06        8.47      3.01 o
  12  10   0       44.51       41.08      1.52 o
  13  10   0       20.33       22.40      1.47 o
  14  10   0       55.38       53.21      1.47 o
  15  10   0        0.19        2.27      3.32 o
  16  10   0       11.50       13.58      1.77 o
   1  11   0      604.66      591.96      3.44 o
   2  11   0       32.87       28.86      0.81 o
   3  11   0      699.43      703.75      3.91 o
   4  11   0      123.67      121.77      1.75 o
   5  11   0       45.36       42.20      0.89 o
   6  11   0       32.80       34.78      0.88 o
   7  11   0        0.08       -0.79      1.78 o
   8  11   0      233.03      230.44      3.71 o
   9  11   0      176.58      178.09      3.43 o
  10  11   0       45.29       44.92      1.48 o
  11  11   0      126.28      132.36      3.64 o
  12  11   0       10.08        7.75      1.80 o
  13  11   0       11.16       12.12      3.03 o
  14  11   0       68.65       71.68      2.00 o
  15  11   0        4.01        4.47      3.41 o
  16  11   0        0.65       -0.82      3.47 o
   0  12   0      813.87      835.87      4.37 o
   1  12   0      347.34      357.79      2.72 o
   2  12   0       17.54       17.04      1.02 o
   3  12   0      306.64      302.94      2.56 o
   4  12   0      542.38      554.03      3.50 o
   5  12   0     1287.08     1278.28      5.34 o
   6  12   0       87.61       88.22      1.51 o
   7  12   0      124.50      117.87      3.06 o
   8  12   0      216.86      219.59      3.76 o
   9  12   0       17.25       13.54      1.62 o
  10  12   0      153.90      151.32      3.42 o
  11  12   0        0.93       -2.92      5.86 o
  12  12   0       41.76       41.58      2.47 o
  13  12   0        4.37        4.18      3.44 o
  14  12   0        5.95        3.54      3.42 o
  15  12   0       10.80        6.78      3.63 o
   1  13   0      989.47      989.04      4.96 o
   2  13   0      265.64      265.73      2.80 o
   3  13   0      551.76      554.09      3.53 o
   4  13   0        4.63        3.58      1.46 o
   5  13   0       18.91       16.41      1.34 o
   6  13   0      213.61      211.74      3.67 o
   7  13   0      170.04      178.63      5.78 o
   8  13   0        0.28        1.17      4.49 o
   9  13   0        0.72        4.14      2.71 o
  10  13   0        9.55        9.48      1.69 o
  11  13   0       14.96       16.87      0.97 o
  12  13   0        0.04        2.72      3.34 o
  13  13   0        3.16        3.65      3.58 o
  14  13   0        0.87        3.99      3.25 o
  15  13   0        3.09        4.56      3.42 o
   0  14   0      382.29      391.83      4.16 o
   1  14   0      743.23      741.55      4.32 o
   2  14   0      162.83      166.38      1.83 o
   3  14   0      231.13      228.87      3.66 o
   4  14   0      154.24      146.50      3.23 o
   5  14   0        0.08       -0.64      2.89 o
   6  14   0      159.69      156.53      3.26 o
   7  14   0        1.37        1.76      2.93 o
   8  14   0       61.06       57.41      1.56 o
   9  14   0       73.72       74.88      2.04 o
  10  14   0        1.00       -0.27      4.60 o
  11  14   0        0.37        1.80      3.17 o
  12  14   0       39.77       37.48      1.51 o
  13  14   0        0.45        3.80      3.49 o
  14  14   0        8.69       11.35      1.46 o
  18  14   0       13.20       15.25      1.39 o
   1  15   0       17.76       16.61      1.44 o
   2  15   0        0.09       -0.74      2.88 o
   3  15   0      138.13      134.27      3.13 o
   4  15   0      100.85       95.53      2.89 o
   5  15   0       93.41       92.41      2.60 o
   6  15   0       20.66       16.70      1.36 o
   7  15   0       64.32       67.86      2.74 o
   8  15   0        0.67        0.16      3.08 o
   9  15   0       29.25       27.75      0.94 o
  10  15   0       21.05       18.36      3.00 o
  11  15   0       26.48       28.87      1.20 o
  12  15   0        8.21        9.38      3.47 o
  13  15   0        0.03       -1.83      3.66 o
  14  15   0       12.23       12.02      1.44 o
   0  16   0       98.36       95.02      2.73 o
   1  16   0       73.75       69.92      2.08 o
   2  16   0       24.49       23.90      1.39 o
   3  16   0        7.12        6.80      1.68 o
   4  16   0      186.08      194.14      4.56 o
   5  16   0       26.19       28.42      1.35 o
   6  16   0       93.04       92.22      3.10 o
   7  16   0        0.54       -0.72      3.10 o
   8  16   0        1.38       -0.77      3.30 o
   9  16   0      106.40      108.81      3.60 o
  10  16   0       36.77       36.73      1.96 o
  11  16   0       17.45       18.85      1.24 o
  12  16   0       17.73       17.71      1.26 o
  13  16   0        1.78        1.17      3.65 o
  14  16   0       22.94       22.95      1.80 o
   1  17   0       13.67       14.34      1.69 o
   2  17   0       30.70       29.68      1.43 o
   3  17   0       58.15       62.35      1.63 o
   4  17   0        0.27        3.03      3.04 o
   5  17   0       34.09       35.91      1.71 o
   6  17   0        0.61        1.23      2.24 o
   7  17   0        5.33        4.24      3.30 o
   8  17   0       49.39       46.01      1.42 o
   9  17   0        0.07        1.01      3.38 o
  10  17   0      155.53      163.89      4.40 o
  11  17   0       19.61       17.31      1.47 o
  12  17   0       12.35       12.63      0.97 o
  15  17   0       22.60       23.46      1.70 o
   0  18   0        0.42        2.69      3.04 o
   1  18   0       32.99       34.96      1.50 o
   2  18   0       81.19       81.87      2.39 o
   3  18   0       31.49       29.91      1.53 o
   4  18   0       34.82       36.20      1.44 o
   5  18   0       41.88       44.74      1.71 o
   6  18   0        3.76        6.12      3.29 o
   7  18   0        4.03        6.08      3.37 o
   8  18   0      203.08      207.06      4.92 o
   9  18   0        0.96       -0.04      3.45 o
  10  18   0       24.60       26.21      1.39 o
  11  18   0       20.40       21.73      1.04 o
  16  18   0       23.39       26.05      1.82 o
   1  19   0       27.07       25.32      1.23 o
   2  19   0        8.88        9.10      1.38 o
   3  19   0       58.90       59.93      2.79 o
   4  19   0       36.78       39.10      1.30 o
   5  19   0        7.59        7.00      3.48 o
   6  19   0       57.18       56.73      1.74 o
   7  19   0       46.26       51.33      2.32 o
   8  19   0       20.01       19.30      1.33 o
   9  19   0       19.86       19.03      1.90 o
  12  19   0       16.50       15.95      1.38 o
  14  19   0       53.35       58.59      4.89 o
   0  20   0      277.61      294.96      9.74 o
   1  20   0        0.46        2.77      5.62 o
   2  20   0       41.03       39.49      1.41 o
   3  20   0       16.16       13.26      1.96 o
   4  20   0      112.62      113.84      6.72 o
   5  20   0       34.56       36.26      1.42 o
   6  20   0       15.98       16.67      1.42 o
   7  20   0       20.70       18.84      1.47 o
   8  20   0        5.20       10.19      3.40 o
  15  20   0       12.70       10.86      1.53 o
   1  21   0       29.16       31.13      1.36 o
   2  21   0        0.71        0.35      3.51 o
   3  21   0        9.41        9.89      2.33 o
   4  21   0        3.35        3.46      3.50 o
   5  21   0       13.52       12.14      1.29 o
   6  21   0       35.28       37.57      1.13 o
   0  22   0       94.50       99.12      2.75 o
   1  22   0       53.08       54.17      1.78 o
   2  22   0        0.08        0.44      3.51 o
   3  22   0        8.67       10.42      3.23 o
   8  22   0       23.68       25.03      1.70 o
  12  22   0       16.65       19.04      1.44 o
  13  22   0       11.18       10.67      1.43 o
   1  23   0       14.17       14.31      1.60 o
   2  23   0       64.37       61.48      2.01 o
   4  23   0       11.79       14.80      1.38 o
   5  23   0       14.03       13.96      1.30 o
   6  23   0       18.02       19.88      1.54 o
   8  23   0       16.50       15.98      1.56 o
   9  23   0       11.78       11.88      1.44 o
   1  24   0       32.87       34.60      2.18 o
   4  24   0      111.88      118.86      3.05 o
   6  24   0       22.91       21.81      1.50 o
  10  24   0       24.15       25.46      1.72 o
   2  25   0       73.54       79.83      2.27 o
   4  25   0       17.82       16.21      2.19 o
   0  26   0       34.19       32.24      1.81 o
   0   0   1      837.55      731.32      4.11 o
   1   0   1      654.22      632.01     11.68 o
   2   0   1     4021.69     3925.92     21.80 o
   3   0   1      675.82      697.46      5.11 o
   4   0   1     8870.00     8788.66     62.24 o
   5   0   1     1254.59     1169.28      6.07 o
   6   0   1      685.52      633.27      8.77 o
   7   0   1     1789.75     1833.71      9.10 o
   8   0   1       17.08       16.27      1.90 o
   9   0   1      644.26      674.08      9.28 o
  10   0   1        4.65        0.36      2.37 o
  11   0   1      100.87       92.61      2.09 o
  12   0   1       33.82       33.45      1.35 o
  13   0   1        0.30       -2.10      2.81 o
  14   0   1       66.19       61.46      1.73 o
  15   0   1       44.62       46.49      1.53 o
  16   0   1        9.76        6.02      7.02 o
  17   0   1        2.77        3.39      3.43 o
  18   0   1        0.15       -1.39      4.12 o
  19   0   1       17.31       13.45      1.85 o
 -18   1   1       20.64       18.67      2.21 o
 -17   1   1       19.91       16.20      3.76 o
 -16   1   1       20.32       16.49      2.16 o
 -15   1   1        4.33        3.52      4.42 o
 -14   1   1       29.95       28.62      1.83 o
 -13   1   1      149.32      149.93      4.51 o
 -12   1   1      126.52      127.90      4.33 o
 -11   1   1      162.15      175.74      3.06 o
 -10   1   1       85.45       83.67      1.99 o
  -9   1   1       71.33       76.60      1.64 o
  -8   1   1      604.56      654.62      8.59 o
  -7   1   1      533.54      566.56      4.36 o
  -6   1   1      873.01      924.17      5.85 o
  -5   1   1      682.75      700.69      4.66 o
  -4   1   1      984.04      963.55      7.05 o
  -3   1   1     1319.63     1326.73      6.30 o
  -2   1   1      284.15      297.44      2.52 o
  -1   1   1       35.31       31.50      0.83 o
   0   1   1       59.51       69.56      1.06 o
   1   1   1       34.78       31.18      0.82 o
   2   1   1      291.27      304.05      2.73 o
   3   1   1     1299.88     1313.41      6.28 o
   4   1   1      994.44      983.67      5.72 o
   5   1   1      689.57      706.09      4.73 o
   6   1   1      852.57      912.89      5.78 o
   7   1   1      535.67      583.24      4.49 o
   8   1   1      621.30      674.39      8.10 o
   9   1   1       71.85       76.82      1.63 o
  10   1   1       83.64       82.18      1.92 o
  11   1   1      161.83      174.29      2.99 o
  12   1   1      125.62      127.31      4.33 o
  13   1   1      149.03      158.20      4.55 o
  14   1   1       28.86       28.05      1.80 o
  15   1   1        4.58        5.57      4.25 o
  16   1   1       19.23       20.87      4.40 o
  17   1   1       19.83       19.61      1.46 o
  18   1   1       21.73       24.47      1.86 o
 -18   2   1        1.67       -1.90      5.33 o
 -17   2   1       34.43       32.13      2.34 o
 -16   2   1       22.53       24.82      2.32 o
 -15   2   1       23.25       25.48      2.00 o
 -14   2   1        4.79        5.08      4.20 o
 -13   2   1        8.05       11.24      1.86 o
 -12   2   1       95.74      101.43      4.01 o
 -11   2   1      293.83      301.20      4.05 o
 -10   2   1      263.33      247.52      5.43 o
  -9   2   1       46.01       44.52      1.08 o
  -8   2   1      288.07      278.84      3.09 o
  -7   2   1     1135.03     1157.88      8.08 o
  -6   2   1     3656.30     3789.30     16.70 o
  -5   2   1        2.09        3.74      2.12 o
  -4   2   1      753.93      781.77      5.61 o
  -3   2   1     5963.81     6001.38     30.71 o
  -2   2   1     3428.17     3539.40     15.22 o
  -1   2   1      527.60      506.19      3.35 o
   0   2   1      553.61      538.75      2.40 o
   1   2   1      524.90      503.97      3.36 o
   2   2   1     3306.36     3392.05     22.03 o
   3   2   1     5899.59     5907.44     25.25 o
   4   2   1      723.68      756.95      4.77 o
   5   2   1        1.15       -0.10      2.08 o
   6   2   1     3638.83     3741.26     25.89 o
   7   2   1     1148.63     1165.47      7.09 o
   8   2   1      294.36      289.66      3.27 o
   9   2   1       40.04       39.46      1.06 o
  10   2   1      258.40      258.22     16.43 o
  11   2   1      290.81      294.35      4.28 o
  12   2   1      101.13      111.28      4.11 o
  13   2   1        8.65       10.88      2.95 o
  14   2   1        5.24        5.43      4.06 o
  15   2   1       24.95       27.13      2.21 o
  16   2   1       22.51       24.63      1.43 o
  17   2   1       35.13       36.29      1.73 o
  18   2   1        1.65        3.74      4.67 o
 -18   3   1       19.55       23.01      2.52 o
 -17   3   1       26.84       26.97      2.16 o
 -16   3   1       17.69       15.27      2.08 o
 -15   3   1        7.69        8.93      1.92 o
 -14   3   1       38.61       35.97      2.05 o
 -13   3   1       54.99       55.07      2.64 o
 -12   3   1       24.94       27.09      2.03 o
 -11   3   1      128.88      134.23      2.67 o
 -10   3   1       50.94       52.35      1.30 o
  -9   3   1      319.11      324.16      3.64 o
  -8   3   1      246.32      236.44      2.96 o
  -7   3   1      553.30      569.36      8.12 o
  -6   3   1       80.26       94.24      1.94 o
  -5   3   1     1346.92     1405.86     10.76 o
  -4   3   1     3023.42     3096.94     13.80 o
  -3   3   1     1937.91     2015.03     10.58 o
  -2   3   1     2708.67     2702.54     19.99 o
  -1   3   1       30.34       32.07      1.24 o
   0   3   1     6093.89     6141.33     22.71 o
   1   3   1       33.06       36.09      1.32 o
   2   3   1     2671.12     2676.40     11.84 o
   3   3   1     1921.82     2003.50     10.88 o
   4   3   1     2982.14     3055.16     13.70 o
   5   3   1     1355.31     1426.00      7.19 o
   6   3   1       84.44       99.69      1.91 o
   7   3   1      549.08      566.75      4.43 o
   8   3   1      248.53      241.36      2.92 o
   9   3   1      318.73      329.99      5.90 o
  10   3   1       55.40       55.47      1.40 o
  11   3   1      128.38      136.95      2.63 o
  12   3   1       26.69       29.06      1.80 o
  13   3   1       55.70       59.92      2.29 o
  14   3   1       37.62       34.52      2.01 o
  15   3   1        7.43        7.00      4.24 o
  16   3   1       19.00       20.67      1.60 o
  17   3   1       27.12       28.96      1.73 o
  18   3   1       18.73       19.48      1.66 o
 -18   4   1       12.58       14.37      5.21 o
 -17   4   1        2.20        2.19      5.14 o
 -16   4   1        3.94        2.68      4.88 o
 -15   4   1       68.36       69.67      2.04 o
 -14   4   1       17.60       19.15      1.81 o
 -13   4   1       67.65       70.03      2.93 o
 -12   4   1      140.06      134.08      4.25 o
 -11   4   1      287.77      291.43      3.79 o
 -10   4   1      270.15      284.87      4.21 o
  -9   4   1      146.31      144.65      2.65 o
  -8   4   1      179.55      188.99      2.78 o
  -7   4   1      105.83      105.75      2.12 o
  -6   4   1      567.02      537.25      5.82 o
  -5   4   1     1672.91     1733.97      8.48 o
  -4   4   1      215.94      232.62      2.60 o
  -3   4   1     1953.71     2004.13      9.15 o
  -2   4   1     7307.14     7056.21     47.58 o
  -1   4   1     2298.10     2275.45     13.42 o
   0   4   1      827.52      762.64      3.23 o
   1   4   1     2282.64     2265.14     22.27 o
   2   4   1     7327.57     7061.39     30.03 o
   3   4   1     1953.95     2035.01     13.57 o
   4   4   1      202.91      220.23      2.55 o
   5   4   1     1715.91     1779.92      8.69 o
   6   4   1      578.67      542.98      4.26 o
   7   4   1      111.73      110.54      2.17 o
   8   4   1      186.11      199.92      2.81 o
   9   4   1      149.45      150.46      4.06 o
  10   4   1      266.73      282.76      3.53 o
  11   4   1      275.90      275.09      3.53 o
  12   4   1      138.61      131.70      4.38 o
  13   4   1       66.16       66.66      2.77 o
  14   4   1       18.31       20.79      1.89 o
  15   4   1       69.33       70.94      2.11 o
  16   4   1        4.31       11.52      4.50 o
  17   4   1        2.47        2.62      4.90 o
  18   4   1       12.15       13.98      3.64 o
 -18   5   1       17.68       15.99      2.59 o
 -17   5   1        1.60        2.38      4.99 o
 -16   5   1       47.54       47.09      2.73 o
 -15   5   1       83.36       79.17      3.94 o
 -14   5   1        3.52        2.52      2.30 o
 -13   5   1       67.58       67.15      2.73 o
 -12   5   1        1.14        3.13      3.88 o
 -11   5   1        8.02        5.44      0.98 o
 -10   5   1       34.11       33.55      1.24 o
  -9   5   1      208.58      213.96      3.12 o
  -8   5   1      933.64      933.07      6.49 o
  -7   5   1       50.61       52.41      1.27 o
  -6   5   1      192.12      217.89      2.57 o
  -5   5   1      138.44      127.72      2.28 o
  -4   5   1      856.65      878.72      5.60 o
  -3   5   1     1364.19     1397.27      6.99 o
  -2   5   1      143.58      137.02      3.36 o
  -1   5   1     3989.22     4135.54     18.24 o
   0   5   1     1109.35     1159.63      7.85 o
   1   5   1     4006.99     4131.41     30.39 o
   2   5   1      140.53      137.90      2.19 o
   3   5   1     1348.08     1396.82      8.10 o
   4   5   1      869.47      908.71      5.75 o
   5   5   1      136.81      125.94      2.17 o
   6   5   1      193.01      217.13      2.59 o
   7   5   1       52.12       55.44      1.34 o
   8   5   1      936.91      953.78      6.54 o
   9   5   1      210.60      216.41      3.17 o
  10   5   1       31.82       31.50      1.13 o
  11   5   1        7.91        6.92      1.65 o
  12   5   1        1.74        5.01      3.75 o
  13   5   1       66.97       63.10      2.87 o
  14   5   1        2.84        2.84      3.99 o
  15   5   1       82.76       83.27      3.15 o
  16   5   1       47.16       53.70      2.04 o
  17   5   1        1.62        0.43      4.75 o
  18   5   1       18.31       17.31      1.66 o
 -17   6   1       10.80       12.74      5.17 o
 -16   6   1       33.51       31.79      2.31 o
 -15   6   1       23.45       24.25      2.37 o
 -14   6   1       26.20       30.14      2.11 o
 -13   6   1      128.38      132.42      4.56 o
 -12   6   1        3.10        1.80      2.31 o
 -11   6   1      211.48      203.11      4.97 o
 -10   6   1      570.36      561.64      5.10 o
  -9   6   1       51.43       51.61      1.32 o
  -8   6   1       10.82       15.22      1.14 o
  -7   6   1      434.52      412.26      3.90 o
  -6   6   1      544.00      525.20      4.31 o
  -5   6   1      589.00      591.58      4.90 o
  -4   6   1     1191.30     1273.45      6.74 o
  -3   6   1     1281.67     1235.94      6.49 o
  -2   6   1     4483.30     4429.90     24.96 o
  -1   6   1     2126.30     2144.36      9.77 o
   0   6   1     4574.71     4837.50     14.85 o
   1   6   1     2180.28     2198.89     23.78 o
   2   6   1     4499.02     4430.90     19.37 o
   3   6   1     1241.49     1208.47      9.59 o
   4   6   1     1237.27     1313.70      6.91 o
   5   6   1      594.09      597.48      4.54 o
   6   6   1      530.10      522.70      7.96 o
   7   6   1      422.91      408.78      5.90 o
   8   6   1        7.81       11.42      1.05 o
   9   6   1       57.58       57.30      2.27 o
  10   6   1      575.87      564.10      5.10 o
  11   6   1      218.14      213.86      5.03 o
  12   6   1        2.71       -0.67      4.03 o
  13   6   1      127.85      128.22      4.34 o
  14   6   1       24.44       24.68      1.96 o
  15   6   1       21.74       22.22      1.48 o
  16   6   1       33.40       31.62      1.60 o
  17   6   1       10.88       12.84      5.08 o
 -17   7   1       28.66       26.09      2.36 o
 -16   7   1       18.02       14.57      2.60 o
 -15   7   1        6.65        0.59      5.13 o
 -14   7   1        6.09        3.84      2.41 o
 -13   7   1        3.00        6.26      4.22 o
 -12   7   1       88.79       84.06      3.91 o
 -11   7   1       93.78       97.30      3.86 o
 -10   7   1      169.08      175.56      3.26 o
  -9   7   1      300.23      303.30      3.81 o
  -8   7   1       47.35       46.04      1.32 o
  -7   7   1      760.48      751.45      5.64 o
  -6   7   1      502.62      544.04      4.45 o
  -5   7   1       23.05       22.99      1.10 o
  -4   7   1      763.00      781.59      5.32 o
  -3   7   1     1144.08     1199.20      6.45 o
  -2   7   1      661.19      701.95      4.75 o
  -1   7   1     1220.24     1239.27      8.51 o
   0   7   1      600.64      614.59      3.15 o
   1   7   1     1215.01     1249.01     10.07 o
   2   7   1      670.06      716.34      4.83 o
   3   7   1     1152.05     1217.48      6.57 o
   4   7   1      773.39      796.27      5.46 o
   5   7   1       22.44       22.40      0.95 o
   6   7   1      507.00      538.62      4.49 o
   7   7   1      753.82      747.80      9.85 o
   8   7   1       44.86       44.39      1.23 o
   9   7   1      301.83      307.47      3.68 o
  10   7   1      163.44      168.44      3.00 o
  11   7   1       93.10       95.51      3.41 o
  12   7   1       86.88       85.47      3.10 o
  13   7   1        2.99       -2.59      4.35 o
  14   7   1        6.60        3.08      4.38 o
  15   7   1        6.74        5.96      4.76 o
  16   7   1       19.15       18.70      4.06 o
  17   7   1       28.49       27.51      1.61 o
 -17   8   1       15.51       16.35      2.42 o
 -16   8   1        2.83        3.52      4.97 o
 -15   8   1       32.14       37.62      2.67 o
 -14   8   1        4.01       10.29      4.56 o
 -13   8   1       11.49        9.46      1.86 o
 -12   8   1       61.58       56.62      2.28 o
 -11   8   1       55.66       58.80      2.68 o
 -10   8   1       51.47       49.79      2.09 o
  -9   8   1      343.02      335.06      4.01 o
  -8   8   1      183.93      185.47      3.71 o
  -7   8   1      609.55      613.29      5.03 o
  -6   8   1      770.02      802.70      5.85 o
  -5   8   1      101.52      105.95      2.46 o
  -4   8   1      222.05      238.45      4.73 o
  -3   8   1      396.30      394.14      3.63 o
  -2   8   1     4125.23     4092.96     21.49 o
  -1   8   1      499.08      514.31      4.08 o
   0   8   1     1126.30     1166.30      4.69 o
   1   8   1      519.90      533.04      4.69 o
   2   8   1     4146.08     4129.11     29.15 o
   3   8   1      384.43      381.53      5.32 o
   4   8   1      203.94      227.76      4.10 o
   5   8   1      107.96      111.99      4.23 o
   6   8   1      781.50      798.89      5.83 o
   7   8   1      594.16      603.48      5.17 o
   8   8   1      175.43      181.12      2.95 o
   9   8   1      348.24      349.07      4.02 o
  10   8   1       50.75       51.09      2.01 o
  11   8   1       55.37       57.13      2.42 o
  12   8   1       61.87       62.70      2.22 o
  13   8   1       12.70       13.33      1.81 o
  14   8   1        4.60       -1.09      4.68 o
  15   8   1       32.31       34.70      1.67 o
  16   8   1        2.51       -4.68      4.97 o
  17   8   1       14.90       12.35      5.09 o
 -16   9   1        0.95        1.07      4.97 o
 -15   9   1       13.61        3.60      4.14 o
 -14   9   1       59.16       62.93      2.85 o
 -13   9   1       76.45       81.39      3.46 o
 -12   9   1      113.08      117.14      4.72 o
 -11   9   1       16.05       15.10      2.20 o
 -10   9   1        4.32        1.21      4.26 o
  -9   9   1       78.44       75.44      1.49 o
  -8   9   1       24.56       26.40      1.52 o
  -7   9   1      303.33      294.97      5.64 o
  -6   9   1      197.93      203.15      3.00 o
  -5   9   1       34.21       37.71      1.09 o
  -4   9   1        9.84       10.52      1.13 o
  -3   9   1       78.09       76.14      1.74 o
  -2   9   1      602.73      625.79      4.77 o
  -1   9   1      449.42      445.10      4.35 o
   0   9   1       38.45       41.04      0.78 o
   1   9   1      453.92      448.88      4.80 o
   2   9   1      606.56      634.83      4.88 o
   3   9   1       80.03       78.54      1.80 o
   4   9   1        8.90        7.36      1.47 o
   5   9   1       34.46       37.45      1.08 o
   6   9   1      190.19      198.87      2.97 o
   7   9   1      303.58      299.88      3.56 o
   8   9   1       23.95       29.92      4.23 o
   9   9   1       79.65       76.49      1.59 o
  10   9   1        4.13        7.17      3.76 o
  11   9   1       15.52       15.12      1.86 o
  12   9   1      115.79      118.30      4.68 o
  13   9   1       77.60       78.34      3.19 o
  14   9   1       59.06       64.47      2.41 o
  15   9   1       13.35       11.18      1.38 o
  16   9   1        0.80        3.45      4.89 o
 -16  10   1        7.56        3.89      5.14 o
 -15  10   1        7.97        8.76      5.33 o
 -14  10   1       24.43       21.88      2.37 o
 -13  10   1        6.68        9.73      4.82 o
 -12  10   1       15.61       12.74      2.03 o
 -11  10   1       13.02       12.91      1.90 o
 -10  10   1      165.62      147.91      4.64 o
  -9  10   1       13.19       11.27      1.61 o
  -8  10   1       55.16       61.77      1.54 o
  -7  10   1      561.55      570.84      5.09 o
  -6  10   1      973.41      986.79      6.97 o
  -5  10   1       41.42       38.75      1.14 o
  -4  10   1      196.32      200.13      2.98 o
  -3  10   1      136.65      135.68      2.51 o
  -2  10   1      240.69      233.08      2.98 o
  -1  10   1     1080.92     1077.77      6.94 o
   0  10   1       10.89       12.35      1.06 o
   1  10   1     1107.05     1100.41      7.11 o
   2  10   1      239.41      241.35      4.22 o
   3  10   1      132.37      132.71      2.48 o
   4  10   1      188.95      198.69      2.90 o
   5  10   1       39.69       39.43      1.32 o
   6  10   1      967.62      971.41      6.95 o
   7  10   1      557.83      564.25      5.06 o
   8  10   1       59.28       62.80      1.60 o
   9  10   1       13.57       14.63      1.84 o
  10  10   1      167.20      159.76      4.82 o
  11  10   1       13.69       16.16      1.81 o
  12  10   1       13.97        8.77      2.84 o
  13  10   1        7.61        9.33      3.98 o
  14  10   1       25.18       23.93      1.46 o
  15  10   1        7.62       11.03      4.90 o
  16  10   1        7.84        6.32      4.97 o
 -16  11   1       15.40       11.90      1.61 o
 -15  11   1        0.62        1.25      5.20 o
 -14  11   1       16.50       19.36      2.51 o
 -13  11   1       51.16       47.97      2.50 o
 -12  11   1       41.52       38.80      2.76 o
 -11  11   1       58.56       57.72      2.44 o
 -10  11   1       53.25       54.13      2.15 o
  -9  11   1       47.34       50.26      1.96 o
  -8  11   1       92.89       90.66      3.34 o
  -7  11   1        9.11        7.33      2.18 o
  -6  11   1       67.79       70.50      1.81 o
  -5  11   1      146.35      142.52      3.38 o
  -4  11   1      214.75      214.59      3.52 o
  -3  11   1      343.41      338.86      5.66 o
  -2  11   1      732.19      731.39      5.58 o
  -1  11   1      352.14      340.03      6.67 o
   0  11   1       77.63       80.03      1.31 o
   1  11   1      349.29      333.75      4.82 o
   2  11   1      733.09      723.84      5.59 o
   3  11   1      341.54      337.86      3.70 o
   4  11   1      219.32      222.93      3.22 o
   5  11   1      147.68      147.63      4.31 o
   6  11   1       63.50       64.78      1.65 o
   7  11   1        8.63        9.14      1.17 o
   8  11   1       98.27       97.85      3.52 o
   9  11   1       48.07       48.30      2.03 o
  10  11   1       53.40       59.31      2.16 o
  11  11   1       57.67       54.05      2.20 o
  12  11   1       42.59       41.14      2.12 o
  13  11   1       51.29       48.22      1.92 o
  14  11   1       15.34       15.81      3.94 o
  15  11   1        0.59        1.82      4.81 o
  16  11   1       15.22       14.45      1.77 o
 -15  12   1       32.94       29.87      2.24 o
 -14  12   1        7.51        3.79      5.32 o
 -13  12   1        7.79        4.51      5.70 o
 -12  12   1       32.46       30.58      2.36 o
 -11  12   1       57.27       54.30      2.99 o
 -10  12   1       26.43       24.43      1.78 o
  -9  12   1       50.48       46.02      2.04 o
  -8  12   1       81.22       67.90      3.33 o
  -7  12   1       46.83       44.40      2.01 o
  -6  12   1      612.36      605.85      6.93 o
  -5  12   1      242.71      232.80      4.79 o
  -4  12   1       39.59       41.36      1.22 o
  -3  12   1      423.19      427.03      4.28 o
  -2  12   1     1155.35     1181.01     12.37 o
  -1  12   1       71.64       73.36      1.76 o
   0  12   1      525.53      496.95      3.25 o
   1  12   1       68.89       71.61      2.53 o
   2  12   1     1140.36     1165.69      8.36 o
   3  12   1      417.94      416.72      4.24 o
   4  12   1       44.61       47.73      1.27 o
   5  12   1      254.68      244.70      3.49 o
   6  12   1      620.10      627.57      5.37 o
   7  12   1       45.44       43.40      2.07 o
   8  12   1       82.04       80.56      2.88 o
   9  12   1       47.57       46.00      2.03 o
  10  12   1       24.08       20.09      1.77 o
  11  12   1       56.42       59.57      2.55 o
  12  12   1       33.35       33.79      1.59 o
  13  12   1        7.53        4.20      3.58 o
  14  12   1        7.18        5.63      4.86 o
  15  12   1       34.18       38.91      1.99 o
 -15  13   1        2.27        2.31      5.03 o
 -14  13   1       15.00       14.66      3.13 o
 -13  13   1       32.76       26.37      2.90 o
 -12  13   1       18.23       20.36      2.42 o
 -11  13   1       64.92       57.34      2.44 o
 -10  13   1        9.82        8.82      1.77 o
  -9  13   1        4.61        0.77      2.41 o
  -8  13   1      162.80      164.14      5.04 o
  -7  13   1      148.61      130.63      4.62 o
  -6  13   1       45.97       48.23      1.91 o
  -5  13   1      239.12      241.83      5.54 o
  -4  13   1       39.06       33.27      1.17 o
  -3  13   1      252.17      244.93      3.44 o
  -2  13   1       60.35       55.21      1.40 o
  -1  13   1      226.98      229.59      3.30 o
   0  13   1      173.89      168.97      2.09 o
   1  13   1      227.05      226.99      3.25 o
   2  13   1       57.26       51.03      1.69 o
   3  13   1      251.12      246.21      3.43 o
   4  13   1       42.48       38.71      1.26 o
   5  13   1      240.68      248.44      5.39 o
   6  13   1       44.05       45.52      2.13 o
   7  13   1      147.16      144.37      4.72 o
   8  13   1      163.87      160.84      4.72 o
   9  13   1        4.73        4.75      4.06 o
  10  13   1        9.11       11.83      3.51 o
  11  13   1       64.37       61.72      2.35 o
  12  13   1       19.51       20.30      1.62 o
  13  13   1       33.17       34.09      1.83 o
  14  13   1       14.42       12.54      1.44 o
  15  13   1        2.20        6.01      4.82 o
 -14  14   1       25.09       28.73      2.52 o
 -13  14   1       22.31       20.49      5.02 o
 -12  14   1        0.44       -2.16      5.13 o
 -11  14   1       86.12       85.97      3.65 o
 -10  14   1       78.07       78.96      2.18 o
  -9  14   1       13.15       13.10      1.88 o
  -8  14   1       11.75       11.75      1.74 o
  -7  14   1       17.70       15.84      2.06 o
  -6  14   1      174.39      172.51      4.79 o
  -5  14   1      100.89      106.01      3.79 o
  -4  14   1       11.89       11.26      1.86 o
  -3  14   1       93.98       93.73      3.63 o
  -2  14   1      391.02      391.81      6.35 o
  -1  14   1        7.69        7.76      2.15 o
   0  14   1       19.55       21.30      0.74 o
   1  14   1        9.59       10.12      1.14 o
   2  14   1      393.58      405.97      6.32 o
   3  14   1       96.27       98.63      3.52 o
   4  14   1       14.26       13.15      1.77 o
   5  14   1      100.65      101.21      4.25 o
   6  14   1      171.50      170.75      4.72 o
   7  14   1       18.63       19.36      1.80 o
   8  14   1       12.46       11.57      1.80 o
   9  14   1       14.28       15.25      1.86 o
  10  14   1       78.62       78.49      3.09 o
  11  14   1       85.64       82.10      3.08 o
  12  14   1        0.36        4.87      4.67 o
  13  14   1       22.03       20.74      1.47 o
  14  14   1       24.70       26.02      1.62 o
 -16  15   1       23.80       25.45      2.52 o
 -13  15   1        1.14       -0.74      6.15 o
 -12  15   1       27.13       27.92      2.64 o
 -11  15   1       13.26        3.46      5.39 o
 -10  15   1       10.88        9.01      5.16 o
  -9  15   1       49.29       48.80      2.58 o
  -8  15   1       59.54       59.57      2.45 o
  -7  15   1        0.97       -3.59      4.43 o
  -6  15   1       51.29       54.75      2.29 o
  -5  15   1       25.54       27.06      2.09 o
  -4  15   1        4.44        4.38      2.26 o
  -3  15   1       59.19       56.39      2.22 o
  -2  15   1       13.64       11.96      1.76 o
  -1  15   1        0.68        2.41      3.90 o
   0  15   1       30.33       28.88      1.31 o
   1  15   1        0.67       -0.92      3.95 o
   2  15   1       12.14       13.30      3.30 o
   3  15   1       59.08       57.30      2.12 o
   4  15   1        4.11        7.79      3.77 o
   5  15   1       26.06       26.10      1.84 o
   6  15   1       50.85       51.55      2.24 o
   7  15   1        0.85        2.58      4.17 o
   8  15   1       60.00       58.98      2.35 o
   9  15   1       49.28       50.40      1.80 o
  10  15   1        9.95       10.68      1.50 o
  11  15   1       12.74        7.31      4.74 o
  12  15   1       26.78       28.10      1.47 o
  13  15   1        1.17        3.64      4.82 o
  16  15   1       24.08       23.49      2.35 o
 -13  16   1       30.05       28.09      2.61 o
 -12  16   1       13.30       13.72      5.35 o
 -11  16   1        1.44        3.48      5.06 o
 -10  16   1       25.76       22.19      2.15 o
  -9  16   1       14.47       16.61      4.89 o
  -8  16   1       16.35       10.25      3.96 o
  -7  16   1       20.55       22.48      1.86 o
  -6  16   1       86.80       80.97      2.84 o
  -5  16   1       98.98       96.27      3.81 o
  -4  16   1       40.09       37.84      2.07 o
  -3  16   1      132.55      127.27      4.67 o
  -2  16   1      390.68      390.57      6.61 o
  -1  16   1       79.82       82.46      3.08 o
   0  16   1        2.27        2.12      2.87 o
   1  16   1       80.46       83.61      3.42 o
   2  16   1      393.29      395.59      6.62 o
   3  16   1      126.11      126.98      4.45 o
   4  16   1       38.72       39.65      2.08 o
   5  16   1       99.87       92.79      3.90 o
   6  16   1       83.88       86.09      2.87 o
   7  16   1       20.57       22.51      2.22 o
   8  16   1       16.98       16.29      1.55 o
   9  16   1       15.30       13.56      4.40 o
  10  16   1       24.78       24.12      1.66 o
  11  16   1        1.38       -1.82      5.04 o
  12  16   1       14.29        9.93      5.10 o
  13  16   1       29.93       30.75      2.70 o
 -14  17   1       21.15       21.94      2.01 o
 -11  17   1       39.62       38.50      2.39 o
 -10  17   1       25.53       24.99      2.35 o
  -9  17   1       33.16       30.28      2.52 o
  -8  17   1       79.45       84.31      3.63 o
  -7  17   1       18.72       19.09      2.23 o
  -6  17   1        7.85       11.68      4.62 o
  -5  17   1        1.75        1.73      4.25 o
  -4  17   1      107.98      104.70      3.83 o
  -3  17   1       66.01       67.21      2.43 o
  -2  17   1       44.47       47.92      2.22 o
  -1  17   1       23.24       21.84      1.80 o
   0  17   1       14.26       14.72      1.43 o
   1  17   1       23.51       25.93      1.97 o
   2  17   1       42.24       44.51      2.14 o
   3  17   1       65.90       69.09      2.75 o
   4  17   1      107.64      102.65      3.89 o
   5  17   1        1.72        4.20      4.07 o
   6  17   1        8.62        4.48      3.64 o
   7  17   1       18.24       18.01      1.43 o
   8  17   1       80.08       85.42      3.67 o
   9  17   1       33.80       35.94      1.63 o
  10  17   1       24.27       23.81      1.43 o
  11  17   1       39.78       41.72      1.80 o
  14  17   1       21.28       21.79      2.38 o
 -12  18   1       17.95       19.17      1.67 o
 -10  18   1       36.39       34.17      2.82 o
  -9  18   1       34.64       37.92      2.75 o
  -8  18   1        8.62       10.46      4.93 o
  -7  18   1       23.65       27.26      2.42 o
  -6  18   1       66.15       65.67      2.83 o
  -5  18   1       12.35        9.45      3.63 o
  -4  18   1       11.18       12.50      4.34 o
  -3  18   1       65.74       68.14      1.96 o
  -2  18   1       39.62       41.13      2.14 o
  -1  18   1       45.23       45.64      2.16 o
   0  18   1        4.63       -0.42      3.10 o
   1  18   1       46.16       47.76      2.20 o
   2  18   1       39.00       40.01      2.07 o
   3  18   1       66.17       67.29      1.95 o
   4  18   1       12.08       11.67      1.48 o
   5  18   1       11.61       12.15      3.76 o
   6  18   1       65.66       63.81      2.12 o
   7  18   1       23.39       24.72      1.55 o
   8  18   1        7.70        8.06      4.89 o
   9  18   1       35.50       33.40      1.58 o
  10  18   1       37.66       37.17      1.60 o
  12  18   1       17.77       16.20      2.23 o
 -12  19   1       28.98       29.11      2.75 o
 -10  19   1       14.44       12.40      1.43 o
  -9  19   1       22.72       22.55      2.35 o
  -8  19   1        5.47        7.24      5.18 o
  -7  19   1       30.89       32.58      2.53 o
  -6  19   1       21.41       23.52      2.42 o
  -5  19   1       12.30       10.74      3.60 o
  -4  19   1       10.56       11.80      3.48 o
  -3  19   1       30.59       31.03      2.66 o
  -2  19   1       34.46       37.83      2.36 o
  -1  19   1       53.19       51.93      2.32 o
   0  19   1       12.10       12.42      1.17 o
   1  19   1       53.54       53.24      1.92 o
   2  19   1       35.93       39.02      1.53 o
   3  19   1       30.21       30.07      1.46 o
   4  19   1       10.33       12.00      3.86 o
   5  19   1       12.41        8.55      3.41 o
   6  19   1       20.88       20.79      1.54 o
   7  19   1       30.94       32.28      1.73 o
   8  19   1        5.84        8.22      5.05 o
   9  19   1       23.18       25.76      1.86 o
  10  19   1       15.10       13.03      2.11 o
  12  19   1       28.66       24.80      2.46 o
  -8  20   1       24.61       26.13      1.61 o
  -7  20   1       10.81       11.44      3.92 o
  -6  20   1       16.93       17.33      4.80 o
  -5  20   1       52.00       49.68      2.88 o
  -4  20   1        3.58        1.44      5.16 o
  -3  20   1        4.27        3.48      4.99 o
  -2  20   1       18.91       16.94      3.86 o
  -1  20   1       13.48       12.53      4.01 o
   0  20   1       18.96       17.91      4.66 o
   1  20   1       13.60       14.69      1.67 o
   2  20   1       19.18       18.83      1.48 o
   3  20   1        3.77        6.68      4.76 o
   4  20   1        3.09        0.17      5.12 o
   5  20   1       53.38       53.94      1.86 o
   6  20   1       17.95       18.20      1.60 o
   7  20   1        9.86        6.74      3.88 o
   8  20   1       25.24       24.94      2.48 o
  -6  21   1        8.14        9.58      4.93 o
  -5  21   1        7.88        6.66      5.16 o
  -4  21   1       37.21       40.05      2.76 o
  -3  21   1        6.06       10.53      4.90 o
  -2  21   1       10.86        8.70      3.95 o
  -1  21   1        2.14        4.76      4.96 o
   0  21   1        0.73        3.69      3.47 o
   1  21   1        2.24       -0.35      5.02 o
   2  21   1       10.44       10.20      3.67 o
   3  21   1        6.07        4.07      5.12 o
   4  21   1       38.01       41.12      1.68 o
   5  21   1        8.10        6.21      5.10 o
   6  21   1        7.64       10.20      5.18 o
  -7  22   1       44.45       45.14      2.74 o
  -4  22   1       20.80       23.17      2.30 o
  -2  22   1       33.76       37.13      1.73 o
  -1  22   1       10.51       12.11      5.16 o
   0  22   1        0.68       -1.71      3.68 o
   1  22   1       11.09       11.31      5.19 o
   2  22   1       32.55       32.60      1.40 o
   4  22   1       21.34       22.22      2.30 o
   7  22   1       44.97       49.82      2.92 o
  -6  23   1       11.21       11.16      1.74 o
  -5  23   1       43.00       42.51      2.99 o
  -2  23   1       24.73       25.91      2.70 o
   0  23   1       48.93       50.67      1.93 o
   2  23   1       25.56       25.84      2.51 o
   5  23   1       42.91       48.38      2.84 o
   6  23   1       10.91        9.86      2.59 o
  -7  24   1       12.50       14.86      1.71 o
  -6  24   1        9.60        8.84      1.68 o
  -3  24   1       12.65       11.82      1.66 o
  -2  24   1       12.22       14.71      1.76 o
   0  24   1       16.03       17.88      1.47 o
   2  24   1       12.80       13.12      2.49 o
   3  24   1       12.85       13.03      2.53 o
   6  24   1        9.37        4.68      3.25 o
   7  24   1       11.98       14.52      2.53 o
  -4  25   1       15.12       15.04      1.78 o
  -2  25   1       21.48       21.61      2.14 o
  -1  25   1       10.93        9.82      1.66 o
   1  25   1       10.77       10.31      2.47 o
   2  25   1       20.96       25.33      2.72 o
   4  25   1       15.29       16.58      2.49 o
  -4  26   1       11.44       11.52      1.88 o
   4  26   1       11.58        9.98      2.27 o
   0   0   2     1379.14     1250.32      8.22 o
   1   0   2       26.25       45.04      3.61 o
   2   0   2      750.25      790.37      7.06 o
   3   0   2     3856.97     3775.80     26.26 o
   4   0   2      740.34      704.21      4.80 o
   5   0   2     1266.49     1257.40      6.71 o
   6   0   2     2309.95     2350.52     11.26 o
   7   0   2       17.08       18.67      0.97 o
   8   0   2       84.33       87.16      1.95 o
   9   0   2      222.86      221.57      3.05 o
  10   0   2      140.49      141.68      2.71 o
  11   0   2      469.28      469.14      8.70 o
  12   0   2       19.72       24.91      1.44 o
  13   0   2       91.36      102.27      2.78 o
  14   0   2        5.84        4.94      3.04 o
  15   0   2        0.20        0.34      2.18 o
  16   0   2        5.34        4.27      3.37 o
  17   0   2        5.51        4.23      3.48 o
  18   0   2        0.15       -3.50      3.50 o
 -18   1   2        7.57       -1.09      5.48 o
 -17   1   2       15.78       13.65      5.33 o
 -16   1   2       25.44       24.71      2.55 o
 -15   1   2        4.50        6.31      3.23 o
 -14   1   2       26.40       24.97      2.09 o
 -13   1   2      273.37      275.94      5.82 o
 -12   1   2       58.03       52.63      2.18 o
 -11   1   2      131.39      134.10      2.71 o
 -10   1   2      238.40      224.74      5.34 o
  -9   1   2      676.71      681.57      5.41 o
  -8   1   2      614.64      629.10      4.96 o
  -7   1   2      396.82      411.93      3.81 o
  -6   1   2      119.19      118.53      2.24 o
  -5   1   2     2924.99     2907.61     13.32 o
  -4   1   2       14.44       15.75      1.15 o
  -3   1   2     3334.30     3407.89     23.82 o
  -2   1   2     4404.26     4321.25     23.92 o
  -1   1   2     1833.90     1789.53      8.53 o
   0   1   2      179.66      197.56      2.10 o
   1   1   2     1840.08     1811.50      8.75 o
   2   1   2     4440.68     4323.92     19.49 o
   3   1   2     3413.43     3499.89     20.09 o
   4   1   2       15.90       19.93      1.19 o
   5   1   2     2916.66     2895.30     18.19 o
   6   1   2      120.71      120.41      2.19 o
   7   1   2      379.18      401.39      4.05 o
   8   1   2      619.50      634.65      6.81 o
   9   1   2      698.09      695.37      6.17 o
  10   1   2      233.29      216.57      3.21 o
  11   1   2      126.66      122.87      2.59 o
  12   1   2       54.46       52.00      2.05 o
  13   1   2      272.95      288.07      5.94 o
  14   1   2       28.60       28.78      2.05 o
  15   1   2        4.12        5.65      3.01 o
  16   1   2       24.94       23.95      1.61 o
  17   1   2       15.68       14.46      1.45 o
  18   1   2        7.09       12.84      4.29 o
 -18   2   2        2.70        1.19      5.26 o
 -17   2   2       11.02       14.48      5.06 o
 -16   2   2       46.05       42.41      2.59 o
 -15   2   2       53.74       54.85      2.36 o
 -14   2   2        3.51       -2.35      4.56 o
 -13   2   2       71.43       76.21      2.82 o
 -12   2   2       64.40       61.26      2.43 o
 -11   2   2        3.96        0.38      2.12 o
 -10   2   2       12.11       11.67      2.03 o
  -9   2   2      204.18      210.54      3.09 o
  -8   2   2      231.57      231.22      3.07 o
  -7   2   2      266.08      268.31      3.16 o
  -6   2   2      507.56      552.62      6.85 o
  -5   2   2      335.06      300.79      3.06 o
  -4   2   2      555.73      558.39      5.63 o
  -3   2   2     1421.59     1471.77      7.29 o
  -2   2   2     1319.72     1262.60      6.51 o
  -1   2   2     5215.34     4967.96     22.56 o
   0   2   2     2263.70     2116.51      8.29 o
   1   2   2     5279.06     5009.78     22.64 o
   2   2   2     1317.03     1256.75      6.45 o
   3   2   2     1399.77     1459.95      7.22 o
   4   2   2      562.22      554.82      5.43 o
   5   2   2      324.48      283.18      2.94 o
   6   2   2      504.32      547.44     10.46 o
   7   2   2      263.05      264.83      3.94 o
   8   2   2      229.70      219.48      2.97 o
   9   2   2      207.51      211.88      3.07 o
  10   2   2       12.26       12.15      1.12 o
  11   2   2        4.13        2.17      2.08 o
  12   2   2       63.96       66.63      2.47 o
  13   2   2       74.08       84.57      2.97 o
  14   2   2        3.57        5.19      4.01 o
  15   2   2       53.38       55.35      2.12 o
  16   2   2       45.86       46.86      2.37 o
  17   2   2       10.19       10.55      4.68 o
  18   2   2        2.58        0.17      4.42 o
 -18   3   2        4.62        7.50      5.02 o
 -17   3   2        8.31        8.33      2.93 o
 -16   3   2       10.12        7.27      5.11 o
 -15   3   2        3.96        2.34      4.76 o
 -14   3   2       35.51       34.77      1.92 o
 -13   3   2       71.66       68.31      2.77 o
 -12   3   2       22.51       18.75      1.71 o
 -11   3   2        7.41        7.14      1.65 o
 -10   3   2       98.32       98.21      2.49 o
  -9   3   2     1104.74     1143.26      7.63 o
  -8   3   2      166.82      168.67      2.71 o
  -7   3   2      154.35      155.39      2.51 o
  -6   3   2      124.13      115.36      2.69 o
  -5   3   2     1591.79     1595.78      8.16 o
  -4   3   2      438.79      473.46      6.68 o
  -3   3   2      427.52      452.28      3.72 o
  -2   3   2     1407.04     1507.22      7.54 o
  -1   3   2    10512.74    10468.97     55.68 o
   0   3   2     3361.32     3512.78     19.62 o
   1   3   2    10673.33    10651.12    147.34 o
   2   3   2     1426.91     1534.87      7.69 o
   3   3   2      411.59      437.95      3.63 o
   4   3   2      439.70      469.72      3.82 o
   5   3   2     1626.25     1616.60     11.43 o
   6   3   2      118.48      114.98      2.17 o
   7   3   2      157.11      156.28      3.15 o
   8   3   2      160.28      160.52      2.68 o
   9   3   2     1091.71     1124.80      6.90 o
  10   3   2      103.27      100.51      2.51 o
  11   3   2        8.20        5.46      1.06 o
  12   3   2       23.51       26.77      2.09 o
  13   3   2       70.62       74.74      2.93 o
  14   3   2       35.90       33.80      1.92 o
  15   3   2        3.94        1.32      4.28 o
  16   3   2        9.50        7.17      4.62 o
  17   3   2        8.31        9.76      4.72 o
  18   3   2        4.75        1.93      4.79 o
 -17   4   2       56.93       58.95      2.89 o
 -16   4   2        1.97        1.28      5.03 o
 -15   4   2       10.10       12.40      2.34 o
 -14   4   2       17.36       18.59      1.97 o
 -13   4   2       57.83       58.73      2.49 o
 -12   4   2        8.31        7.42      2.27 o
 -11   4   2       19.65       14.31      2.04 o
 -10   4   2      228.23      229.87      3.30 o
  -9   4   2       38.28       37.80      1.16 o
  -8   4   2      170.75      161.68      2.75 o
  -7   4   2      843.66      821.44      9.84 o
  -6   4   2      126.88      132.75      2.42 o
  -5   4   2      938.90      961.04      6.27 o
  -4   4   2      711.86      720.36      8.89 o
  -3   4   2      319.61      333.72      3.21 o
  -2   4   2     1995.37     1995.07     10.24 o
  -1   4   2     2920.33     3015.51     15.76 o
   0   4   2     5415.21     5411.63     20.41 o
   1   4   2     2962.22     3046.53     23.50 o
   2   4   2     2005.99     2004.68     10.01 o
   3   4   2      347.61      361.15      3.33 o
   4   4   2      712.78      704.54      5.01 o
   5   4   2      952.09      973.20      6.36 o
   6   4   2      128.90      132.44      2.35 o
   7   4   2      832.85      817.09      6.14 o
   8   4   2      169.22      168.41      2.83 o
   9   4   2       39.18       40.03      1.21 o
  10   4   2      229.01      225.99      3.27 o
  11   4   2       18.99       19.50      1.67 o
  12   4   2        8.43        8.19      3.83 o
  13   4   2       57.61       64.83      2.55 o
  14   4   2       17.71       18.02      1.73 o
  15   4   2        9.44       14.14      3.87 o
  16   4   2        1.83       -2.88      4.55 o
  17   4   2       56.57       56.28      2.43 o
 -17   5   2       32.42       32.12      2.29 o
 -16   5   2        8.21       11.24      5.14 o
 -15   5   2        0.94        0.82      4.79 o
 -14   5   2       27.87       23.78      1.86 o
 -13   5   2        7.29        7.39      1.97 o
 -12   5   2      353.75      351.86      6.49 o
 -11   5   2       12.09       10.05      1.60 o
 -10   5   2       54.09       57.30      1.37 o
  -9   5   2      666.11      686.71      6.86 o
  -8   5   2      362.14      374.55      3.90 o
  -7   5   2      642.35      646.66      6.50 o
  -6   5   2       57.55       60.74      1.40 o
  -5   5   2      514.51      509.20      4.20 o
  -4   5   2      395.36      405.72      3.68 o
  -3   5   2      647.68      673.65      4.89 o
  -2   5   2      906.86      951.69      8.42 o
  -1   5   2     1801.68     1807.31      8.96 o
   0   5   2       97.62      103.90      1.53 o
   1   5   2     1763.67     1775.66      9.04 o
   2   5   2      893.64      930.26      6.09 o
   3   5   2      629.32      653.23      4.80 o
   4   5   2      398.28      405.54      3.68 o
   5   5   2      534.14      531.66      4.34 o
   6   5   2       60.57       64.43      1.64 o
   7   5   2      620.42      628.25      6.61 o
   8   5   2      356.02      361.84      3.85 o
   9   5   2      672.63      689.85      5.62 o
  10   5   2       57.18       61.21      1.41 o
  11   5   2       13.23       13.13      1.70 o
  12   5   2      355.22      371.15      6.28 o
  13   5   2        7.76        7.19      4.09 o
  14   5   2       27.89       25.23      2.01 o
  15   5   2        0.95        5.72      4.06 o
  16   5   2        7.75       11.52      4.37 o
  17   5   2       32.57       32.40      1.57 o
 -17   6   2        4.16        6.12      5.10 o
 -16   6   2       11.14        9.81      4.60 o
 -15   6   2       41.95       38.61      2.23 o
 -14   6   2       30.62       28.57      2.04 o
 -13   6   2        5.09        4.58      4.14 o
 -12   6   2       13.32       10.61      1.78 o
 -11   6   2       49.89       47.54      2.21 o
 -10   6   2       68.15       68.65      1.43 o
  -9   6   2     1447.38     1458.03      8.43 o
  -8   6   2      317.95      316.83      3.65 o
  -7   6   2      123.96      122.27      2.51 o
  -6   6   2      420.41      440.63      4.54 o
  -5   6   2      951.22      951.88      6.81 o
  -4   6   2     2730.05     2739.06     22.54 o
  -3   6   2      277.66      254.67      2.93 o
  -2   6   2      755.38      717.93      9.05 o
  -1   6   2     1188.03     1204.99      7.40 o
   0   6   2        5.78        4.05      1.28 o
   1   6   2     1138.38     1141.92      8.55 o
   2   6   2      755.14      711.18      5.16 o
   3   6   2      266.54      243.81      2.88 o
   4   6   2     2722.03     2757.06     19.22 o
   5   6   2      956.77      963.26      6.47 o
   6   6   2      424.09      444.44      5.44 o
   7   6   2      114.25      117.04      2.31 o
   8   6   2      320.22      323.42      8.16 o
   9   6   2     1442.86     1436.76      8.35 o
  10   6   2       68.76       70.36      1.43 o
  11   6   2       55.10       58.93      2.22 o
  12   6   2       13.48       11.30      1.82 o
  13   6   2        6.08        1.93      4.22 o
  14   6   2       30.33       29.91      2.12 o
  15   6   2       41.85       41.41      1.59 o
  16   6   2       11.48       12.99      4.59 o
  17   6   2        4.61        6.87      4.45 o
 -17   7   2        6.95        8.27      5.14 o
 -16   7   2       12.21        5.37      5.50 o
 -15   7   2       23.78       23.59      2.38 o
 -14   7   2       40.50       39.66      2.20 o
 -13   7   2       93.35      102.10      4.68 o
 -12   7   2       44.11       45.20      1.93 o
 -11   7   2        1.53        3.04      4.40 o
 -10   7   2      235.40      222.49      5.49 o
  -9   7   2      217.45      220.44      3.31 o
  -8   7   2      289.44      293.14      3.67 o
  -7   7   2      502.46      489.80      4.56 o
  -6   7   2       21.55       19.22      1.03 o
  -5   7   2      243.35      241.27      3.01 o
  -4   7   2      202.66      210.20      2.86 o
  -3   7   2     1130.70     1203.99     10.62 o
  -2   7   2        6.71        6.08      2.02 o
  -1   7   2     1751.07     1843.12     10.25 o
   0   7   2      163.62      159.40      1.74 o
   1   7   2     1754.54     1834.76      9.36 o
   2   7   2        6.06        5.56      1.33 o
   3   7   2     1093.91     1170.35      6.70 o
   4   7   2      197.84      202.58      2.73 o
   5   7   2      240.06      232.36      2.99 o
   6   7   2       23.91       21.24      1.23 o
   7   7   2      512.64      505.37      4.63 o
   8   7   2      292.20      290.82      3.61 o
   9   7   2      214.43      219.29      3.35 o
  10   7   2      234.59      228.99      5.14 o
  11   7   2        1.92        0.20      4.03 o
  12   7   2       42.41       48.80      2.00 o
  13   7   2       94.20      100.47      4.18 o
  14   7   2       40.61       40.87      1.59 o
  15   7   2       24.59       25.94      1.60 o
  16   7   2       12.29       10.09      4.71 o
  17   7   2        6.63        8.44      4.58 o
 -16   8   2        9.90       11.74      5.12 o
 -15   8   2        1.58        1.97      4.88 o
 -14   8   2        6.35        5.77      4.86 o
 -13   8   2      160.32      149.84      4.89 o
 -12   8   2        4.18        5.17      4.55 o
 -11   8   2      174.51      172.01      5.27 o
 -10   8   2      143.65      137.90      4.48 o
  -9   8   2       14.20       11.96      1.02 o
  -8   8   2      252.38      259.93      3.50 o
  -7   8   2      409.66      402.71      4.14 o
  -6   8   2       66.16       63.58      1.49 o
  -5   8   2      462.17      472.47      4.31 o
  -4   8   2      434.76      448.32      4.15 o
  -3   8   2     1417.05     1475.96      8.06 o
  -2   8   2      469.42      471.91      4.99 o
  -1   8   2       20.27       15.20      1.08 o
   0   8   2       86.05       99.04      1.51 o
   1   8   2       19.52       15.16      1.04 o
   2   8   2      468.55      472.46      6.29 o
   3   8   2     1446.52     1521.44      8.28 o
   4   8   2      430.85      437.71      4.86 o
   5   8   2      443.24      460.06      6.70 o
   6   8   2       67.44       63.71      1.39 o
   7   8   2      423.48      416.10      4.23 o
   8   8   2      249.43      255.87      3.58 o
   9   8   2       14.65       12.16      2.00 o
  10   8   2      144.10      141.07      4.47 o
  11   8   2      172.16      169.07      4.68 o
  12   8   2        4.07        4.70      3.98 o
  13   8   2      159.11      174.44      5.06 o
  14   8   2        6.23       -0.24      5.06 o
  15   8   2        1.64        2.15      4.89 o
  16   8   2        9.80       12.29      4.42 o
 -16   9   2       10.29       11.55      5.17 o
 -15   9   2        2.32        9.48      4.81 o
 -14   9   2        5.67        7.98      4.97 o
 -13   9   2      117.72      111.79      3.34 o
 -12   9   2       11.39        9.12      2.15 o
 -11   9   2       11.21       12.23      1.95 o
 -10   9   2       40.74       39.57      2.04 o
  -9   9   2      179.84      179.87      4.66 o
  -8   9   2       81.65       79.60      2.02 o
  -7   9   2       82.34       81.67      1.94 o
  -6   9   2      518.10      515.92      4.74 o
  -5   9   2      498.63      503.43      4.60 o
  -4   9   2      284.89      271.72      3.35 o
  -3   9   2      209.76      223.43      2.97 o
  -2   9   2      469.74      456.24      4.20 o
  -1   9   2      362.22      343.66      3.95 o
   0   9   2       82.26       69.15      1.03 o
   1   9   2      369.34      357.04      3.67 o
   2   9   2      465.49      451.92      4.18 o
   3   9   2      211.78      228.51      3.05 o
   4   9   2      282.13      270.69      3.35 o
   5   9   2      501.86      508.04      4.65 o
   6   9   2      517.59      516.76      4.76 o
   7   9   2       87.25       87.32      2.26 o
   8   9   2       85.37       84.35      2.01 o
   9   9   2      182.74      183.08      4.98 o
  10   9   2       39.58       42.10      2.03 o
  11   9   2        9.92        9.33      3.02 o
  12   9   2       10.86       10.45      3.14 o
  13   9   2      116.19      122.88      3.66 o
  14   9   2        6.30       10.53      4.60 o
  15   9   2        2.57       -2.11      5.17 o
  16   9   2       10.25        8.80      4.71 o
 -16  10   2        4.01        5.88      5.27 o
 -15  10   2       23.61       20.06      2.36 o
 -14  10   2        5.77        3.67      5.17 o
 -13  10   2       42.12       37.85      2.55 o
 -12  10   2       27.44       26.01      2.21 o
 -11  10   2       85.37       89.18      3.41 o
 -10  10   2       11.24       10.95      1.82 o
  -9  10   2       67.26       62.76      2.28 o
  -8  10   2       41.28       35.68      1.84 o
  -7  10   2      196.54      192.87      3.20 o
  -6  10   2       25.06       28.47      1.34 o
  -5  10   2      922.31      915.24      6.70 o
  -4  10   2       49.34       49.73      1.76 o
  -3  10   2       62.66       60.68      1.44 o
  -2  10   2        7.94        5.42      1.79 o
  -1  10   2      813.41      852.38      6.26 o
   0  10   2      953.36      957.13      5.05 o
   1  10   2      802.17      850.23      6.27 o
   2  10   2        7.99        9.37      1.67 o
   3  10   2       60.06       57.20      2.06 o
   4  10   2       47.54       50.57      1.28 o
   5  10   2      917.88      911.97      6.77 o
   6  10   2       25.71       28.30      1.21 o
   7  10   2      208.42      205.90      3.29 o
   8  10   2       40.88       38.03      1.47 o
   9  10   2       67.23       67.50      2.53 o
  10  10   2       11.58       12.36      4.13 o
  11  10   2       81.15       89.95      2.88 o
  12  10   2       27.33       27.81      2.01 o
  13  10   2       42.24       43.00      1.60 o
  14  10   2        5.69        4.47      4.82 o
  15  10   2       24.33       22.47      1.68 o
  16  10   2        4.11        2.04      4.79 o
 -17  11   2       20.67       21.98      2.23 o
 -15  11   2        6.94       12.89      5.09 o
 -14  11   2       14.77        9.59      5.52 o
 -13  11   2       20.15       16.43      2.47 o
 -12  11   2       16.45       16.11      2.23 o
 -11  11   2       30.03       27.43      1.97 o
 -10  11   2       10.94       12.00      1.77 o
  -9  11   2      327.47      315.68      5.96 o
  -8  11   2       34.28       31.60      2.04 o
  -7  11   2       49.47       46.97      1.99 o
  -6  11   2      285.50      288.50      6.82 o
  -5  11   2      261.56      257.99      3.45 o
  -4  11   2      350.38      346.66      5.28 o
  -3  11   2      326.21      321.43      3.82 o
  -2  11   2      535.55      538.68      4.84 o
  -1  11   2      126.08      131.61      2.59 o
   0  11   2       47.59       45.22      0.87 o
   1  11   2      135.86      141.90      4.09 o
   2  11   2      534.08      539.93      4.92 o
   3  11   2      325.33      321.35      3.79 o
   4  11   2      355.31      346.52      3.99 o
   5  11   2      259.81      256.57      3.49 o
   6  11   2      285.58      281.00      4.07 o
   7  11   2       48.38       48.30      1.60 o
   8  11   2       32.61       30.60      1.91 o
   9  11   2      324.00      315.39      6.07 o
  10  11   2       12.01       10.20      3.94 o
  11  11   2       32.21       32.60      2.36 o
  12  11   2       15.65       15.68      1.30 o
  13  11   2       20.23       20.52      1.50 o
  14  11   2       14.68       15.77      1.47 o
  15  11   2        6.60        4.10      1.42 o
  17  11   2       20.75       25.10      2.47 o
 -17  12   2       36.63       35.24      2.84 o
 -15  12   2       15.71       13.57      2.22 o
 -14  12   2        5.88        8.10      5.41 o
 -13  12   2       27.29       23.81      2.60 o
 -12  12   2        7.99        9.82      5.12 o
 -11  12   2       58.03       59.05      2.53 o
 -10  12   2       24.12       21.37      1.99 o
  -9  12   2       26.31       25.47      1.95 o
  -8  12   2       69.13       65.34      2.22 o
  -7  12   2      269.09      265.97      5.87 o
  -6  12   2      133.39      132.09      4.68 o
  -5  12   2       10.46        8.98      1.15 o
  -4  12   2       52.05       58.05      1.66 o
  -3  12   2      274.34      268.00      3.60 o
  -2  12   2      415.41      405.36      6.24 o
  -1  12   2      694.66      696.22      5.76 o
   0  12   2      156.89      165.93      2.15 o
   1  12   2      677.80      673.72      8.03 o
   2  12   2      416.45      408.13      7.82 o
   3  12   2      270.28      258.74      3.60 o
   4  12   2       53.07       58.67      1.49 o
   5  12   2       13.01       12.41      1.06 o
   6  12   2      133.86      139.46      3.29 o
   7  12   2      264.80      257.24      4.19 o
   8  12   2       69.18       65.77      2.42 o
   9  12   2       23.34       24.65      1.93 o
  10  12   2       24.03       23.78      2.14 o
  11  12   2       62.02       64.05      2.81 o
  12  12   2        7.96        3.46      4.75 o
  13  12   2       26.88       25.73      1.58 o
  14  12   2        5.99        8.87      4.85 o
  15  12   2       14.71       11.52      4.60 o
  17  12   2       37.37       40.81      2.75 o
 -14  13   2        4.49        2.09      5.60 o
 -13  13   2       87.14       82.92      3.69 o
 -12  13   2       33.26       31.25      2.54 o
 -11  13   2       10.22       11.91      4.75 o
 -10  13   2      136.60      138.51      5.04 o
  -9  13   2       20.24       18.07      1.82 o
  -8  13   2      102.06      100.71      4.53 o
  -7  13   2      133.54      135.66      4.52 o
  -6  13   2       53.18       54.21      2.37 o
  -5  13   2      459.22      463.86      6.88 o
  -4  13   2       65.62       61.72      2.82 o
  -3  13   2       27.10       24.58      1.04 o
  -2  13   2       90.35       83.22      1.99 o
  -1  13   2       63.28       63.00      1.55 o
   0  13   2      180.80      167.13      2.12 o
   1  13   2       62.77       61.58      1.43 o
   2  13   2       90.97       88.40      2.19 o
   3  13   2       27.25       24.34      0.90 o
   4  13   2       64.76       62.11      1.91 o
   5  13   2      459.98      461.11     13.15 o
   6  13   2       52.81       54.03      1.59 o
   7  13   2      128.34      124.40      7.38 o
   8  13   2      101.17      102.94      3.53 o
   9  13   2       21.80       20.51      1.82 o
  10  13   2      136.75      144.29      4.88 o
  11  13   2       11.32        4.01      5.04 o
  12  13   2       32.85       32.29      1.68 o
  13  13   2       86.18       91.82      3.71 o
  14  13   2        4.83        2.12      5.32 o
 -15  14   2       10.89       11.85      1.73 o
 -14  14   2        0.68       -1.76      5.95 o
 -13  14   2        1.49        8.48      5.40 o
 -12  14   2        3.53        2.11      4.98 o
 -11  14   2       13.15       10.05      5.11 o
 -10  14   2       20.13       15.47      4.26 o
  -9  14   2      317.07      328.30      6.50 o
  -8  14   2       64.65       66.86      2.76 o
  -7  14   2        1.02        0.77      4.13 o
  -6  14   2      216.28      217.86      5.20 o
  -5  14   2      200.57      198.30      4.98 o
  -4  14   2       34.48       36.90      2.09 o
  -3  14   2       25.23       24.81      1.92 o
  -2  14   2       47.36       49.74      2.15 o
  -1  14   2       63.30       60.84      2.27 o
   0  14   2       64.70       66.78      1.51 o
   1  14   2       66.41       65.31      1.61 o
   2  14   2       47.76       49.08      1.53 o
   3  14   2       28.58       28.60      1.40 o
   4  14   2       33.66       35.28      1.50 o
   5  14   2      197.64      189.36      3.73 o
   6  14   2      216.97      222.52      4.18 o
   7  14   2        1.03       -0.92      3.02 o
   8  14   2       63.85       66.26      2.62 o
   9  14   2      319.30      328.94      6.62 o
  10  14   2       19.90       18.28      1.61 o
  11  14   2       11.86        9.67      4.97 o
  12  14   2        3.60        2.55      5.11 o
  13  14   2        1.94        0.78      4.95 o
  14  14   2        0.71        5.12      4.85 o
  15  14   2       11.33       11.46      2.34 o
 -14  15   2       21.22       20.19      1.96 o
 -13  15   2        4.35        3.05      5.87 o
 -12  15   2        2.26        2.52      4.95 o
 -11  15   2        5.97        5.52      5.11 o
 -10  15   2       15.69       13.81      2.06 o
  -9  15   2       38.54       36.61      2.49 o
  -8  15   2       50.38       47.69      2.15 o
  -7  15   2       72.62       79.50      3.08 o
  -6  15   2       15.67       14.25      1.86 o
  -5  15   2       36.87       34.91      2.05 o
  -4  15   2        9.28        1.17      4.58 o
  -3  15   2        8.06        6.04      4.24 o
  -2  15   2      163.37      169.40      4.76 o
  -1  15   2      123.58      128.51      4.53 o
   0  15   2       97.12       99.89      2.52 o
   1  15   2      126.56      129.34      8.31 o
   2  15   2      164.11      170.45      3.69 o
   3  15   2        7.50        5.07      3.03 o
   4  15   2        8.32        8.08      3.12 o
   5  15   2       36.04       34.61      1.47 o
   6  15   2       17.03       17.17      1.38 o
   7  15   2       75.21       74.53      2.08 o
   8  15   2       49.18       49.73      2.34 o
   9  15   2       37.58       35.11      1.70 o
  10  15   2       16.19       17.14      1.46 o
  11  15   2        6.70        6.30      5.05 o
  12  15   2        2.19        7.94      4.90 o
  13  15   2        4.02        9.40      4.97 o
  14  15   2       21.37       20.28      2.28 o
 -12  16   2        1.08       -0.74      5.23 o
 -11  16   2        0.63       -0.54      5.13 o
 -10  16   2        9.77        9.22      5.41 o
  -9  16   2       53.69       54.51      2.62 o
  -8  16   2        4.37        7.19      4.97 o
  -7  16   2       57.85       60.23      2.79 o
  -6  16   2       19.18       19.15      1.99 o
  -5  16   2      121.20      128.37      4.71 o
  -4  16   2      131.62      133.65      4.71 o
  -3  16   2      120.33      121.04      4.63 o
  -2  16   2      244.53      242.44      5.63 o
  -1  16   2       54.75       61.73      2.72 o
   0  16   2       13.67       13.08      1.53 o
   1  16   2       57.53       63.12      1.66 o
   2  16   2      245.39      247.62      7.30 o
   3  16   2      126.75      124.00      3.98 o
   4  16   2      131.75      136.87      3.67 o
   5  16   2      116.57      122.30      3.37 o
   6  16   2       19.57       17.29      1.40 o
   7  16   2       58.17       58.56      2.39 o
   8  16   2        4.21        6.50      4.75 o
   9  16   2       54.22       56.42      2.19 o
  10  16   2        9.82        7.09      5.28 o
  11  16   2        0.75       -5.20      5.20 o
  12  16   2        1.03        1.35      5.10 o
 -11  17   2       26.39       24.96      2.43 o
 -10  17   2        5.99        4.43      5.11 o
  -9  17   2       53.13       54.15      2.65 o
  -8  17   2        8.25       10.82      5.10 o
  -7  17   2       59.99       60.51      2.66 o
  -6  17   2       83.63       85.37      3.22 o
  -5  17   2        8.52        6.39      4.91 o
  -4  17   2        5.81        5.28      2.04 o
  -3  17   2       87.69       88.96      3.98 o
  -2  17   2       48.20       49.18      2.35 o
  -1  17   2       84.52       90.35      3.66 o
   0  17   2      217.27      207.88      3.28 o
   1  17   2       80.73       80.17      2.57 o
   2  17   2       50.60       50.85      1.57 o
   3  17   2       88.41       90.54      3.06 o
   4  17   2        5.18        1.89      3.14 o
   5  17   2        8.17        6.03      4.80 o
   6  17   2       82.52       81.00      3.98 o
   7  17   2       62.61       68.36      2.41 o
   8  17   2        8.80        5.05      3.41 o
   9  17   2       52.36       52.38      2.04 o
  10  17   2        6.38        6.68      5.09 o
  11  17   2       25.20       23.26      1.66 o
 -13  18   2       30.92       26.76      2.47 o
 -10  18   2       25.03       23.58      2.26 o
  -9  18   2       41.00       38.05      2.44 o
  -8  18   2        2.30        5.81      4.72 o
  -7  18   2        1.11        0.79      4.88 o
  -6  18   2       38.10       43.02      2.55 o
  -5  18   2      146.88      141.56      6.17 o
  -4  18   2       70.93       66.17      2.99 o
  -3  18   2       25.07       23.63      2.65 o
  -2  18   2       66.47       63.79      2.87 o
  -1  18   2      127.54      123.99      5.67 o
   0  18   2       91.89       95.74      1.71 o
   1  18   2      122.98      127.46      5.08 o
   2  18   2       66.29       71.01      2.98 o
   3  18   2       26.94       26.91      1.48 o
   4  18   2       70.30       69.16      2.22 o
   5  18   2      148.86      144.32      5.56 o
   6  18   2       37.73       39.80      1.91 o
   7  18   2        1.38        3.58      4.95 o
   8  18   2        2.33        1.65      5.09 o
   9  18   2       38.53       36.47      1.73 o
  10  18   2       25.42       25.80      1.52 o
  13  18   2       31.31       30.59      2.72 o
 -13  19   2       17.27       18.07      1.76 o
 -11  19   2       49.90       52.02      2.72 o
  -9  19   2       16.20       14.37      1.22 o
  -8  19   2       37.72       37.78      2.65 o
  -7  19   2        8.18        8.36      5.21 o
  -6  19   2       18.65       23.73      4.72 o
  -5  19   2        2.04        2.38      4.91 o
  -4  19   2        7.73        5.86      5.23 o
  -3  19   2        5.33        5.63      4.96 o
  -2  19   2       86.28       87.73      3.48 o
  -1  19   2       36.65       40.17      2.41 o
   0  19   2        0.67        2.14      3.44 o
   1  19   2       36.48       36.38      1.67 o
   2  19   2       84.24       86.70      3.63 o
   3  19   2        5.97       -1.17      5.24 o
   4  19   2        8.34        9.20      4.88 o
   5  19   2        1.80        4.27      4.99 o
   6  19   2       19.72       22.03      1.51 o
   7  19   2        7.61        5.88      5.21 o
   8  19   2       36.83       36.84      1.62 o
   9  19   2       15.39       14.25      2.09 o
  11  19   2       51.03       52.98      2.77 o
  13  19   2       16.58       15.15      2.52 o
  -9  20   2       18.87       19.57      1.91 o
  -7  20   2        6.76        7.39      5.28 o
  -6  20   2       18.04       18.22      5.52 o
  -5  20   2       20.52       22.18      2.45 o
  -4  20   2       47.08       49.06      2.43 o
  -3  20   2       26.09       29.75      2.42 o
  -2  20   2        9.03        4.64      5.23 o
  -1  20   2       49.18       47.39      2.72 o
   0  20   2       17.21       14.61      2.98 o
   1  20   2       47.16       47.97      1.90 o
   2  20   2        8.85       10.84      4.91 o
   3  20   2       26.59       27.38      1.65 o
   4  20   2       47.07       50.48      1.97 o
   5  20   2       19.18       18.84      1.57 o
   6  20   2       18.25       19.19      1.63 o
   7  20   2        7.46        6.78      5.13 o
   9  20   2       19.25       17.93      2.26 o
  -5  21   2       17.57       18.32      4.52 o
  -4  21   2        3.97        4.86      5.19 o
  -3  21   2       11.12       11.22      5.37 o
  -2  21   2        5.99        4.10      2.89 o
  -1  21   2       26.39       22.48      2.26 o
   0  21   2        0.29        2.49      3.39 o
   1  21   2       25.51       24.23      1.68 o
   2  21   2        6.37        5.26      3.59 o
   3  21   2       11.75       13.42      3.86 o
   4  21   2        3.80       13.06      4.85 o
   5  21   2       17.02       13.41      1.97 o
  -5  22   2       16.94       19.59      1.77 o
   5  22   2       16.32       12.79      2.18 o
  -4  23   2       38.22       44.95      2.82 o
  -1  23   2       43.05       42.17      2.74 o
   1  23   2       43.98       41.72      2.64 o
   4  23   2       37.59       35.40      2.90 o
  -7  24   2       21.78       25.47      2.60 o
  -2  24   2       21.80       23.78      2.01 o
  -1  24   2       23.82       21.64      2.00 o
   0  24   2       29.00       30.72      1.94 o
   1  24   2       23.85       26.72      2.49 o
   2  24   2       22.00       22.62      2.28 o
   7  24   2       21.93       20.32      2.98 o
  -5  25   2       13.98       14.37      1.69 o
   0  25   2       18.71       18.34      2.33 o
   5  25   2       14.28       18.26      2.85 o
  -5  26   2       12.95       13.48      1.67 o
   5  26   2       13.01       15.36      2.50 o
  -3  28   2       13.76       17.21      2.60 o
   3  28   2       13.75       14.18      2.31 o
   0   0   3      912.28      895.73      6.85 o
   1   0   3       54.24       53.89      1.82 o
   2   0   3      201.56      199.29      3.19 o
   3   0   3       32.84       33.06      1.02 o
   4   0   3     3170.97     3278.48     20.78 o
   5   0   3      605.33      623.11      4.84 o
   6   0   3     1365.64     1424.04     18.75 o
   7   0   3      380.73      378.43      9.31 o
   8   0   3      639.20      624.10     11.34 o
   9   0   3      329.37      326.41     10.56 o
  10   0   3       13.43       14.26      1.98 o
  11   0   3        0.23        1.52      2.32 o
  12   0   3       20.24       20.20      1.16 o
  13   0   3       69.11       68.16      2.15 o
  14   0   3       11.46       11.02      1.65 o
  15   0   3       26.91       24.30      1.38 o
  16   0   3        0.12        4.09      3.26 o
  17   0   3        2.60        4.76      3.30 o
 -19   1   3       21.90       23.75      1.93 o
 -17   1   3       13.34        8.07      5.37 o
 -16   1   3       11.14       11.31      2.11 o
 -15   1   3       59.64       61.76      2.79 o
 -14   1   3       46.26       43.77      2.29 o
 -13   1   3       20.00       21.48      2.22 o
 -12   1   3       96.57       91.38      3.50 o
 -11   1   3      130.04      121.11      4.32 o
 -10   1   3      143.54      153.36      2.89 o
  -9   1   3      112.47      119.76      4.53 o
  -8   1   3      124.63      135.70      2.71 o
  -7   1   3      748.69      740.32      5.74 o
  -6   1   3     1810.86     1879.61     19.26 o
  -5   1   3       77.21       70.35      2.31 o
  -4   1   3      344.87      350.03      5.03 o
  -3   1   3     1883.11     1913.76      9.64 o
  -2   1   3     1254.21     1232.81      6.79 o
  -1   1   3     4069.96     4065.90     20.77 o
   0   1   3      623.07      638.75      3.27 o
   1   1   3     4046.31     4039.77     18.89 o
   2   1   3     1260.24     1245.60      8.71 o
   3   1   3     1835.68     1872.44     17.74 o
   4   1   3      336.94      346.86      3.40 o
   5   1   3       67.59       63.52      1.45 o
   6   1   3     1793.44     1847.29     17.66 o
   7   1   3      766.64      765.98      5.79 o
   8   1   3      127.56      137.41      3.20 o
   9   1   3      110.39      112.04      2.57 o
  10   1   3      142.66      146.47      3.72 o
  11   1   3      128.17      133.73      9.22 o
  12   1   3       96.79      101.63      4.76 o
  13   1   3       22.55       21.47      2.31 o
  14   1   3       46.09       44.75      1.73 o
  15   1   3       60.24       59.56      2.59 o
  16   1   3       11.31        8.93      3.28 o
  17   1   3       12.70       12.46      4.74 o
  19   1   3       21.44       23.60      2.45 o
 -18   2   3       14.81       14.21      1.50 o
 -17   2   3        1.48        3.29      5.09 o
 -16   2   3        3.96       10.09      4.67 o
 -15   2   3        3.07        3.12      4.99 o
 -14   2   3       14.26       10.40      2.16 o
 -13   2   3       41.87       41.50      2.07 o
 -12   2   3       85.87       86.73      3.05 o
 -11   2   3       92.21       82.16      3.67 o
 -10   2   3       38.35       34.46      1.75 o
  -9   2   3      233.37      235.64      4.81 o
  -8   2   3      158.17      166.24      2.82 o
  -7   2   3      440.75      436.34      7.80 o
  -6   2   3      145.87      151.68      2.54 o
  -5   2   3       94.65       86.34      2.03 o
  -4   2   3      839.07      836.32     12.74 o
  -3   2   3     1319.14     1322.79     16.33 o
  -2   2   3      882.96      923.66      6.75 o
  -1   2   3      101.67       90.87      2.00 o
   0   2   3     5444.24     5240.15     36.75 o
   1   2   3      106.54       95.98      2.06 o
   2   2   3      885.09      922.64      8.25 o
   3   2   3     1321.33     1328.14      8.76 o
   4   2   3      849.83      845.05      5.86 o
   5   2   3      102.31       90.19      2.81 o
   6   2   3      150.13      155.95      2.85 o
   7   2   3      436.78      438.73      8.51 o
   8   2   3      152.79      168.47      5.83 o
   9   2   3      236.81      240.92      3.39 o
  10   2   3       36.02       34.84      1.17 o
  11   2   3       92.19       85.73      2.23 o
  12   2   3       86.55       93.51      5.16 o
  13   2   3       41.46       43.36      3.08 o
  14   2   3       13.23       13.32      1.71 o
  15   2   3        2.95       -0.47      4.67 o
  16   2   3        4.33        3.90      4.57 o
  17   2   3        1.50        0.25      4.58 o
  18   2   3       15.26       12.56      2.15 o
 -17   3   3        0.64       -3.48      5.34 o
 -16   3   3        2.90        1.54      4.98 o
 -15   3   3       36.34       32.25      2.19 o
 -14   3   3       13.56       14.11      1.90 o
 -13   3   3        8.85       11.26      2.38 o
 -12   3   3       40.28       41.58      2.20 o
 -11   3   3      610.86      610.02      7.83 o
 -10   3   3       81.61       85.11      1.82 o
  -9   3   3      125.83      126.05      2.69 o
  -8   3   3      202.21      196.82      5.01 o
  -7   3   3      872.89      880.06      6.41 o
  -6   3   3      428.28      440.14      5.46 o
  -5   3   3      795.79      830.67      7.69 o
  -4   3   3      379.81      384.22      3.62 o
  -3   3   3      576.67      545.01      9.05 o
  -2   3   3     2211.10     2147.27     10.95 o
  -1   3   3      101.67       96.72      1.79 o
   0   3   3        3.82        5.46      1.44 o
   1   3   3       87.28       83.21      1.74 o
   2   3   3     2230.39     2154.60     12.21 o
   3   3   3      566.46      535.83      4.30 o
   4   3   3      378.76      388.10      5.13 o
   5   3   3      800.92      840.26      6.29 o
   6   3   3      422.98      441.63      5.44 o
   7   3   3      866.73      879.35      8.75 o
   8   3   3      198.92      195.04      3.48 o
   9   3   3      133.30      137.62      2.74 o
  10   3   3       82.89       84.75      2.52 o
  11   3   3      611.89      648.51     21.38 o
  12   3   3       40.53       44.35      2.54 o
  13   3   3        7.38        8.79      2.60 o
  14   3   3       13.65       10.43      2.66 o
  15   3   3       35.35       33.89      1.62 o
  16   3   3        2.85       -1.17      4.65 o
  17   3   3        0.85        2.51      4.37 o
 -17   4   3        4.75        3.95      5.13 o
 -16   4   3        3.27        2.95      5.08 o
 -15   4   3       41.80       37.05      2.34 o
 -14   4   3       12.72       14.99      1.50 o
 -13   4   3       17.82       20.15      2.01 o
 -12   4   3       34.78       40.20      2.30 o
 -11   4   3       38.41       35.02      1.88 o
 -10   4   3        4.14        1.57      4.42 o
  -9   4   3       42.69       42.57      1.45 o
  -8   4   3      713.47      707.41      5.74 o
  -7   4   3       11.75       11.82      1.19 o
  -6   4   3      339.00      339.66      9.70 o
  -5   4   3       80.33       73.77      1.62 o
  -4   4   3       63.16       58.39      1.53 o
  -3   4   3      449.43      490.34      4.16 o
  -2   4   3      155.95      166.87      4.41 o
  -1   4   3      873.02      882.93     12.05 o
   0   4   3       49.65       54.13      1.18 o
   1   4   3      885.93      893.13      8.68 o
   2   4   3      155.97      162.39      2.50 o
   3   4   3      435.57      470.24      5.15 o
   4   4   3       64.20       59.80      1.35 o
   5   4   3       85.94       79.48      1.92 o
   6   4   3      331.36      340.67      3.64 o
   7   4   3       13.63       12.73      1.05 o
   8   4   3      721.92      712.64      5.84 o
   9   4   3       41.74       43.73      1.33 o
  10   4   3        3.60       -0.36      2.85 o
  11   4   3       38.54       35.84      1.76 o
  12   4   3       33.57       40.83      2.76 o
  13   4   3       17.21       18.18      2.87 o
  14   4   3       13.39       15.23      1.01 o
  15   4   3       41.86       42.34      1.59 o
  16   4   3        3.48       -1.60      4.66 o
  17   4   3        4.69        1.83      4.68 o
 -17   5   3        4.02        2.89      5.25 o
 -16   5   3       12.32        9.25      2.24 o
 -15   5   3       77.34       74.65      3.68 o
 -14   5   3        0.63       -4.73      4.73 o
 -13   5   3       44.22       43.10      2.09 o
 -12   5   3        8.11        7.72      1.65 o
 -11   5   3      281.41      282.51      5.84 o
 -10   5   3       67.75       69.05      3.22 o
  -9   5   3      154.74      151.03      3.37 o
  -8   5   3       81.68       80.60      1.97 o
  -7   5   3     1182.16     1218.96      7.44 o
  -6   5   3       43.78       42.37      1.77 o
  -5   5   3      204.39      191.74      2.91 o
  -4   5   3      616.98      626.54      7.57 o
  -3   5   3     2416.29     2447.46     24.58 o
  -2   5   3       68.78       66.63      3.08 o
  -1   5   3      304.42      304.02      3.35 o
   0   5   3        1.56        3.62      1.12 o
   1   5   3      326.68      327.54      3.44 o
   2   5   3       67.11       64.35      1.59 o
   3   5   3     2382.80     2417.85     22.92 o
   4   5   3      625.56      644.08     16.55 o
   5   5   3      209.04      197.90      3.00 o
   6   5   3       44.84       43.81      1.17 o
   7   5   3     1184.19     1227.94      9.04 o
   8   5   3       81.22       77.65      1.85 o
   9   5   3      154.55      156.32      2.92 o
  10   5   3       67.44       72.98      3.71 o
  11   5   3      279.56      298.13     14.99 o
  12   5   3        8.27       10.28      2.46 o
  13   5   3       44.99       44.34      1.64 o
  14   5   3        0.63        0.62      4.41 o
  15   5   3       77.97       76.11      3.51 o
  16   5   3       12.42       11.51      1.36 o
  17   5   3        4.15        3.07      4.65 o
 -17   6   3        2.93        8.67      4.78 o
 -16   6   3       19.25       10.75      5.31 o
 -15   6   3       11.71       12.97      2.83 o
 -14   6   3       19.35       20.81      2.60 o
 -13   6   3       11.48        7.37      4.21 o
 -12   6   3        5.24        7.02      3.52 o
 -11   6   3      130.55      120.26      4.75 o
 -10   6   3       28.00       29.18      1.97 o
  -9   6   3       15.85       15.84      1.43 o
  -8   6   3       32.82       32.46      2.01 o
  -7   6   3      111.86      122.50      4.23 o
  -6   6   3      153.68      154.86      4.13 o
  -5   6   3      438.05      439.27      9.09 o
  -4   6   3      681.37      679.66      9.14 o
  -3   6   3      616.41      591.75      8.60 o
  -2   6   3      155.50      152.40      3.37 o
  -1   6   3      539.57      544.25      7.27 o
   0   6   3      560.00      554.59      3.26 o
   1   6   3      521.85      528.50      4.93 o
   2   6   3      151.53      150.72      3.82 o
   3   6   3      610.08      585.62      5.74 o
   4   6   3      678.44      692.13      7.76 o
   5   6   3      424.23      425.53      6.24 o
   6   6   3      159.07      156.80      4.65 o
   7   6   3      114.30      123.52      2.52 o
   8   6   3       30.49       30.56      1.25 o
   9   6   3       15.88       15.92      0.91 o
  10   6   3       27.42       25.63      2.16 o
  11   6   3      130.77      126.10     11.42 o
  12   6   3        4.49        6.60      2.96 o
  13   6   3       11.99       10.97      1.94 o
  14   6   3       19.61       19.73      1.52 o
  15   6   3       12.13       10.48      3.41 o
  16   6   3       19.33       17.07      1.46 o
  17   6   3        2.88        6.11      4.49 o
 -16   7   3       12.01       10.60      2.37 o
 -15   7   3       80.87       80.37      3.03 o
 -14   7   3        7.97        7.94      4.97 o
 -13   7   3        7.54       11.18      2.43 o
 -12   7   3       57.64       62.01      2.64 o
 -11   7   3      132.04      130.62      4.99 o
 -10   7   3        6.92        8.63      2.27 o
  -9   7   3      102.68      101.26      3.92 o
  -8   7   3       16.85       16.26      1.22 o
  -7   7   3      385.56      383.44      5.33 o
  -6   7   3      140.02      138.66      2.67 o
  -5   7   3      361.65      358.03      3.85 o
  -4   7   3       75.19       76.96      2.26 o
  -3   7   3     1317.28     1303.63     15.28 o
  -2   7   3      637.15      625.70      8.57 o
  -1   7   3      304.92      303.63      5.70 o
   0   7   3       24.91       26.57      0.74 o
   1   7   3      319.49      319.70      3.55 o
   2   7   3      630.77      621.47      5.11 o
   3   7   3     1332.75     1322.33      9.95 o
   4   7   3       71.76       74.19      2.67 o
   5   7   3      362.77      364.20      5.50 o
   6   7   3      144.66      134.84      2.94 o
   7   7   3      370.72      374.34      4.20 o
   8   7   3       16.62       16.68      1.25 o
   9   7   3      111.42      117.18      3.18 o
  10   7   3        7.02        2.33      2.99 o
  11   7   3      127.76      132.76      8.65 o
  12   7   3       57.03       59.84      3.74 o
  13   7   3        9.00        8.43      2.20 o
  14   7   3        7.98        6.82      4.50 o
  15   7   3       80.69       84.36      3.11 o
  16   7   3       12.01       13.76      1.52 o
 -16   8   3       10.82        5.32      5.56 o
 -15   8   3        9.78        5.24      5.24 o
 -14   8   3       41.81       42.77      2.52 o
 -13   8   3        2.64        3.23      4.74 o
 -12   8   3       41.77       37.84      2.19 o
 -11   8   3        4.61        3.12      4.59 o
 -10   8   3      131.11      120.38      4.62 o
  -9   8   3       55.76       56.14      2.47 o
  -8   8   3       37.49       37.05      1.14 o
  -7   8   3      258.92      255.96      3.48 o
  -6   8   3      131.73      124.47      2.63 o
  -5   8   3       14.49       15.32      1.54 o
  -4   8   3      421.46      405.86      6.02 o
  -3   8   3       88.02       88.79      2.25 o
  -2   8   3      292.64      290.68      3.50 o
  -1   8   3      283.71      287.14      4.71 o
   0   8   3       19.81       19.01      0.76 o
   1   8   3      280.86      286.53      3.50 o
   2   8   3      291.52      290.98      3.48 o
   3   8   3       94.85       94.53      2.15 o
   4   8   3      424.87      411.61      4.21 o
   5   8   3       16.85       17.77      1.17 o
   6   8   3      127.15      126.14      2.51 o
   7   8   3      263.86      256.32      3.60 o
   8   8   3       37.89       39.91      1.00 o
   9   8   3       53.30       55.30      3.97 o
  10   8   3      131.05      133.91      6.94 o
  11   8   3        4.60        3.87      3.04 o
  12   8   3       42.75       41.36      4.78 o
  13   8   3        2.38        4.01      4.43 o
  14   8   3       41.49       43.52      1.62 o
  15   8   3        9.84        9.32      4.72 o
  16   8   3       10.26        6.32      4.89 o
 -18   9   3       12.02       10.66      1.61 o
 -16   9   3        6.90        9.59      5.17 o
 -15   9   3       45.88       47.56      2.61 o
 -14   9   3       10.34       10.52      4.99 o
 -13   9   3        1.37        5.60      5.09 o
 -12   9   3       13.96       16.47      2.20 o
 -11   9   3      105.63       98.38      4.26 o
 -10   9   3        8.72        6.46      1.78 o
  -9   9   3      119.67      111.19      4.34 o
  -8   9   3        0.40        1.81      4.03 o
  -7   9   3      391.02      395.99      4.43 o
  -6   9   3      219.88      230.73      3.42 o
  -5   9   3      290.62      295.40      7.82 o
  -4   9   3      215.08      206.69      3.19 o
  -3   9   3      440.22      428.73      4.37 o
  -2   9   3       10.09       12.74      2.53 o
  -1   9   3      678.81      698.55     12.63 o
   0   9   3        1.06        2.57      1.83 o
   1   9   3      700.44      717.77      5.78 o
   2   9   3        8.74        8.54      2.00 o
   3   9   3      429.96      415.13      4.30 o
   4   9   3      210.99      207.64      3.17 o
   5   9   3      310.66      309.25      3.80 o
   6   9   3      222.96      227.46      3.38 o
   7   9   3      388.79      395.82      5.49 o
   8   9   3        0.39        5.26      2.76 o
   9   9   3      112.82      113.24      3.60 o
  10   9   3        8.33        9.33      2.67 o
  11   9   3      108.85      116.26      8.07 o
  12   9   3       13.93       14.89      1.35 o
  13   9   3        0.91        5.84      4.25 o
  14   9   3       10.40        5.97      4.75 o
  15   9   3       44.77       44.31      1.89 o
  16   9   3        6.86        6.04      4.79 o
  18   9   3       11.92        8.95      2.18 o
 -15  10   3        7.79        2.97      5.20 o
 -14  10   3       11.08       11.19      2.88 o
 -13  10   3       25.25       28.44      2.49 o
 -12  10   3       41.42       38.80      2.42 o
 -11  10   3       22.34       21.56      2.28 o
 -10  10   3      103.34      105.56      4.62 o
  -9  10   3       34.55       31.65      1.92 o
  -8  10   3       26.86       28.35      2.01 o
  -7  10   3      200.14      197.97      5.29 o
  -6  10   3        4.09        5.18      1.43 o
  -5  10   3      134.70      133.75      5.08 o
  -4  10   3      500.39      511.95      4.91 o
  -3  10   3      246.16      245.86      4.57 o
  -2  10   3      599.62      610.52      8.86 o
  -1  10   3        0.80        2.78      1.83 o
   0  10   3      596.69      584.44      3.66 o
   1  10   3        1.41        4.56      1.58 o
   2  10   3      598.68      612.35      7.01 o
   3  10   3      254.20      257.08      3.76 o
   4  10   3      501.22      512.43      4.93 o
   5  10   3      139.91      136.29      2.93 o
   6  10   3        4.87        6.00      1.36 o
   7  10   3      195.26      188.65      5.63 o
   8  10   3       25.79       26.10      1.42 o
   9  10   3       34.98       35.14      2.43 o
  10  10   3      103.34      105.97      5.02 o
  11  10   3       23.63       24.48      1.57 o
  12  10   3       41.59       45.81      1.60 o
  13  10   3       24.35       28.98      1.65 o
  14  10   3       11.99       13.68      1.62 o
  15  10   3        7.57       11.53      4.53 o
 -15  11   3        2.32        3.38      5.11 o
 -14  11   3        2.23       -1.86      5.49 o
 -13  11   3       21.09       20.92      5.82 o
 -12  11   3       21.85       17.76      3.96 o
 -11  11   3      143.06      137.60      3.88 o
 -10  11   3       57.55       58.22      2.76 o
  -9  11   3       99.31      103.33      4.35 o
  -8  11   3       84.58       82.59      3.88 o
  -7  11   3      288.63      275.57      5.69 o
  -6  11   3       19.36       15.51      1.70 o
  -5  11   3      125.62      131.94      4.91 o
  -4  11   3        9.50       10.72      1.24 o
  -3  11   3       12.00       10.56      1.47 o
  -2  11   3       28.79       33.95      1.33 o
  -1  11   3      512.29      502.15      5.29 o
   0  11   3        6.50        4.98      1.07 o
   1  11   3      500.10      491.21      4.84 o
   2  11   3       29.73       34.44      1.23 o
   3  11   3       16.26       14.83      1.22 o
   4  11   3        9.03       10.21      1.93 o
   5  11   3      119.48      122.34      2.84 o
   6  11   3       18.48       17.36      1.92 o
   7  11   3      286.29      278.62      7.04 o
   8  11   3       85.09       89.85      4.47 o
   9  11   3      104.65      115.98      3.28 o
  10  11   3       58.53       58.25      1.68 o
  11  11   3      139.62      149.19      5.56 o
  12  11   3       21.45       19.71      1.47 o
  13  11   3       22.11       24.91      1.65 o
  14  11   3        2.19        1.04      4.73 o
  15  11   3        2.56        2.93      4.48 o
 -14  12   3       10.74        8.78      5.75 o
 -13  12   3       16.17       12.27      2.59 o
 -12  12   3       19.26       19.99      2.51 o
 -11  12   3       33.97       34.32      2.16 o
 -10  12   3        8.28        9.00      1.90 o
  -9  12   3        1.74        6.48      4.17 o
  -8  12   3      241.33      229.85      5.57 o
  -7  12   3       43.47       43.46      2.03 o
  -6  12   3       50.73       46.69      1.99 o
  -5  12   3      105.44       89.54      3.02 o
  -4  12   3        6.63        5.28      4.27 o
  -3  12   3       99.09      107.69      2.12 o
  -2  12   3       49.55       44.89      1.28 o
  -1  12   3      349.66      327.55      6.68 o
   0  12   3       97.90       94.16      1.55 o
   1  12   3      358.49      325.18      4.00 o
   2  12   3       51.94       44.81      1.63 o
   3  12   3       97.28      104.82      2.16 o
   4  12   3        7.89       13.51      4.29 o
   5  12   3      102.18       84.65      3.07 o
   6  12   3       48.29       45.12      2.06 o
   7  12   3       42.19       43.63      2.18 o
   8  12   3      242.02      249.20      8.17 o
   9  12   3        2.12        2.59      3.02 o
  10  12   3        9.23       10.78      4.55 o
  11  12   3       33.44       33.21      1.52 o
  12  12   3       19.44       20.43      1.53 o
  13  12   3       16.86       18.94      1.58 o
  14  12   3       10.08        9.90      3.40 o
 -15  13   3       17.84       17.90      1.86 o
 -14  13   3        1.23        5.25      5.52 o
 -13  13   3        2.22       -5.47      5.80 o
 -12  13   3       41.89       41.36      2.67 o
 -11  13   3       59.41       66.12      2.65 o
 -10  13   3        1.58        6.17      4.50 o
  -9  13   3       63.31       62.33      2.24 o
  -8  13   3       18.82       22.05      2.14 o
  -7  13   3       81.59       87.24      3.27 o
  -6  13   3        8.84        9.28      1.91 o
  -5  13   3       35.64       31.20      2.24 o
  -4  13   3       50.81       48.77      2.12 o
  -3  13   3      388.76      360.02      6.21 o
  -2  13   3       55.75       50.49      2.21 o
  -1  13   3       71.58       76.71      3.42 o
   0  13   3        0.06        2.82      2.89 o
   1  13   3       75.06       79.45      3.34 o
   2  13   3       57.22       53.41      2.41 o
   3  13   3      386.18      353.89      7.84 o
   4  13   3       51.97       45.98      2.20 o
   5  13   3       31.34       29.66      2.15 o
   6  13   3        8.61       11.49      3.38 o
   7  13   3       86.26       88.34      3.68 o
   8  13   3       18.17       21.25      2.32 o
   9  13   3       61.83       59.73      1.82 o
  10  13   3        1.73        4.47      4.38 o
  11  13   3       60.77       66.48      3.08 o
  12  13   3       42.15       41.89      1.69 o
  13  13   3        1.79       -0.26      4.65 o
  14  13   3        1.20        4.93      4.56 o
  15  13   3       18.05       17.90      2.29 o
 -13  14   3       28.31       22.86      2.73 o
 -12  14   3       16.78       16.07      2.07 o
 -11  14   3        3.98        1.91      5.10 o
 -10  14   3       52.21       52.02      3.07 o
  -9  14   3        9.80        8.53      3.43 o
  -8  14   3       34.34       32.44      1.97 o
  -7  14   3       99.36       98.36      4.55 o
  -6  14   3        0.99       -0.93      4.45 o
  -5  14   3       66.36       66.69      2.52 o
  -4  14   3        8.68        6.58      4.47 o
  -3  14   3      226.36      216.83      5.40 o
  -2  14   3       25.13       21.06      1.75 o
  -1  14   3       66.97       73.53      2.75 o
   0  14   3      346.68      353.63      4.92 o
   1  14   3       68.46       73.97      2.84 o
   2  14   3       23.70       20.18      1.96 o
   3  14   3      220.61      212.24      6.07 o
   4  14   3        8.12       11.31      4.48 o
   5  14   3       68.98       62.21      2.67 o
   6  14   3        1.22       -1.73      4.59 o
   7  14   3       98.67       95.60      3.69 o
   8  14   3       35.91       40.14      2.41 o
   9  14   3       10.31       11.44      4.63 o
  10  14   3       51.38       55.43      2.38 o
  11  14   3        4.07        8.27      4.55 o
  12  14   3       15.93       16.43      1.66 o
  13  14   3       28.25       27.21      1.59 o
 -12  15   3        4.83        5.13      5.09 o
 -11  15   3       67.45       71.31      3.16 o
 -10  15   3        6.50       11.93      4.88 o
  -9  15   3       16.20       10.46      5.25 o
  -8  15   3       36.46       39.21      2.37 o
  -7  15   3       44.80       41.60      1.53 o
  -6  15   3       18.40       16.75      1.84 o
  -5  15   3       39.57       39.28      2.13 o
  -4  15   3       17.55       17.60      1.96 o
  -3  15   3      205.44      213.15      5.52 o
  -2  15   3        2.15        2.38      4.18 o
  -1  15   3      262.00      251.28      5.60 o
   0  15   3       42.07       37.59      1.44 o
   1  15   3      251.61      236.69      6.54 o
   2  15   3        1.92       -1.04      4.62 o
   3  15   3      208.28      213.32      6.20 o
   4  15   3       17.28       15.94      1.91 o
   5  15   3       41.34       40.07      2.11 o
   6  15   3       18.88       16.29      1.91 o
   7  15   3       45.23       43.34      1.26 o
   8  15   3       36.16       37.45      1.69 o
   9  15   3       16.01       15.82      1.53 o
  10  15   3        6.48        2.62      4.78 o
  11  15   3       67.20       69.72      2.26 o
  12  15   3        4.85        3.91      4.79 o
 -11  16   3       42.10       43.55      2.45 o
 -10  16   3        4.33        4.83      4.82 o
  -9  16   3        3.98       -0.09      5.10 o
  -8  16   3       10.96       15.10      5.12 o
  -7  16   3       19.12       15.72      2.30 o
  -6  16   3        0.85        2.23      4.80 o
  -5  16   3       45.71       47.39      2.13 o
  -4  16   3       29.54       28.69      2.09 o
  -3  16   3      143.17      141.68      4.93 o
  -2  16   3       34.57       36.37      2.20 o
  -1  16   3        6.36        4.30      4.41 o
   0  16   3        3.94        1.52      3.21 o
   1  16   3        5.70        9.76      4.22 o
   2  16   3       34.53       35.51      2.29 o
   3  16   3      141.95      136.98      5.26 o
   4  16   3       29.66       28.29      2.16 o
   5  16   3       47.09       46.63      2.42 o
   6  16   3        1.06        2.55      4.59 o
   7  16   3       19.26       19.46      1.53 o
   8  16   3       10.43        8.65      4.71 o
   9  16   3        4.10       -2.72      4.99 o
  10  16   3        4.79        6.62      4.49 o
  11  16   3       41.91       43.30      1.73 o
 -15  17   3       11.74       11.64      1.92 o
 -14  17   3       22.05       22.86      1.91 o
 -12  17   3       13.58       15.62      1.61 o
 -11  17   3       12.64       12.46      1.53 o
 -10  17   3        0.95        7.35      4.78 o
  -9  17   3        8.52        5.95      5.47 o
  -8  17   3        0.70       -3.02      5.17 o
  -7  17   3       96.28       96.97      3.95 o
  -6  17   3       10.87        7.10      5.12 o
  -5  17   3       40.63       39.42      2.37 o
  -4  17   3       19.64       16.50      2.31 o
  -3  17   3       73.47       78.71      3.59 o
  -2  17   3        2.46        3.25      3.23 o
  -1  17   3       25.72       27.98      2.03 o
   0  17   3        3.09        4.33      3.21 o
   1  17   3       27.51       28.31      2.18 o
   2  17   3        2.52        1.41      3.32 o
   3  17   3       77.14       81.40      3.38 o
   4  17   3       19.39       19.24      1.47 o
   5  17   3       37.48       36.24      1.63 o
   6  17   3       10.71       11.50      3.53 o
   7  17   3       96.08       92.64      3.83 o
   8  17   3        0.76        0.52      4.57 o
   9  17   3        8.83        8.04      4.93 o
  10  17   3        0.96       -2.14      4.88 o
  11  17   3       12.76       10.88      2.39 o
  12  17   3       13.58       12.41      2.16 o
  14  17   3       22.27       20.91      2.35 o
  15  17   3       11.74       13.32      3.20 o
 -12  18   3       17.98       15.79      1.75 o
  -9  18   3        0.70        2.97      4.88 o
  -8  18   3        1.62        1.00      5.25 o
  -7  18   3       63.19       60.09      2.66 o
  -6  18   3       26.66       26.94      2.32 o
  -5  18   3       22.58       22.35      2.47 o
  -4  18   3       41.92       45.68      2.68 o
  -3  18   3       11.95       10.99      2.27 o
  -2  18   3       16.68       16.15      2.20 o
  -1  18   3       27.98       23.63      4.75 o
   0  18   3       14.93       13.66      2.79 o
   1  18   3       28.24       30.90      1.63 o
   2  18   3       16.04       18.62      1.63 o
   3  18   3       11.37       10.69      1.42 o
   4  18   3       41.76       44.14      1.62 o
   5  18   3       22.71       21.37      1.61 o
   6  18   3       27.26       30.16      1.61 o
   7  18   3       63.55       60.97      2.35 o
   8  18   3        1.34        0.79      4.79 o
   9  18   3        0.77       -0.63      4.78 o
  12  18   3       18.26       16.46      2.31 o
 -11  19   3       14.66       13.83      1.74 o
 -10  19   3       17.55       19.15      1.99 o
  -8  19   3       35.57       34.27      2.42 o
  -7  19   3       53.69       56.09      2.73 o
  -6  19   3       36.27       36.49      2.58 o
  -5  19   3       18.75       19.02      2.18 o
  -4  19   3        5.34       -1.61      5.34 o
  -3  19   3        1.92        7.35      4.89 o
  -2  19   3        2.49       -3.08      5.33 o
  -1  19   3       30.23       30.82      2.52 o
   0  19   3        1.51        8.88      3.27 o
   1  19   3       28.48       28.43      1.70 o
   2  19   3        2.59        0.43      4.76 o
   3  19   3        1.97        2.98      4.82 o
   4  19   3        5.21       -3.19      5.13 o
   5  19   3       18.73       18.96      1.48 o
   6  19   3       36.67       37.65      1.74 o
   7  19   3       54.35       55.57      2.23 o
   8  19   3       35.39       31.85      2.47 o
  10  19   3       17.86       17.36      2.46 o
  11  19   3       14.15       13.10      2.16 o
  -6  20   3        3.83        8.56      4.94 o
  -5  20   3       27.93       28.81      2.41 o
  -4  20   3       58.81       58.53      2.76 o
  -3  20   3        1.04        0.09      4.99 o
  -2  20   3       16.62       14.86      2.26 o
  -1  20   3       41.44       48.08      2.75 o
   0  20   3        9.11       10.88      3.45 o
   1  20   3       42.18       40.59      1.88 o
   2  20   3       17.19       18.10      1.54 o
   3  20   3        0.96        1.85      5.03 o
   4  20   3       58.79       60.43      2.29 o
   5  20   3       27.85       30.56      1.83 o
   6  20   3        3.55        2.44      5.02 o
  -3  21   3       47.53       49.99      2.66 o
  -2  21   3       11.02       10.23      2.21 o
  -1  21   3        7.89       11.52      5.10 o
   0  21   3       20.40       20.45      2.24 o
   1  21   3        7.24        4.05      4.99 o
   2  21   3       10.98        9.81      3.65 o
   3  21   3       48.05       51.68      2.80 o
  -8  22   3       24.76       26.97      2.36 o
  -7  22   3       37.83       35.15      2.73 o
  -6  22   3       15.99       18.58      1.83 o
  -5  22   3       12.59       13.51      1.67 o
   0  22   3       20.45       22.81      1.67 o
   5  22   3       12.75       10.86      2.55 o
   6  22   3       16.01       12.59      2.42 o
   7  22   3       37.51       36.52      2.82 o
   8  22   3       24.55       22.96      2.73 o
  -5  23   3       13.02       13.28      2.52 o
  -4  23   3       34.18       32.79      2.44 o
  -2  23   3       15.43       15.99      1.92 o
   2  23   3       15.50       14.35      2.27 o
   4  23   3       34.12       30.77      2.41 o
   5  23   3       12.87       12.33      2.36 o
  -5  24   3       19.18       20.06      2.18 o
  -3  24   3       13.49       14.67      1.73 o
   0  24   3       46.42       48.90      2.07 o
   3  24   3       13.32       11.21      2.34 o
   5  24   3       19.30       21.49      2.55 o
   0   0   4      910.95      933.52      6.41 o
   1   0   4      496.65      530.00      5.15 o
   2   0   4       48.75       50.07      1.09 o
   3   0   4      543.06      564.52      8.15 o
   4   0   4      105.70      100.72      1.87 o
   5   0   4       46.48       40.41      1.20 o
   6   0   4       93.54       84.38      1.73 o
   7   0   4       26.45       22.62      1.32 o
   8   0   4       84.81       80.54      1.74 o
   9   0   4        0.14       -0.97      1.87 o
  10   0   4      156.82      142.06      4.11 o
  11   0   4       83.07       92.61      2.69 o
  12   0   4       52.69       51.33      1.62 o
  13   0   4       44.07       41.66      1.59 o
  14   0   4        5.52        6.72      3.29 o
  15   0   4       57.84       62.63      3.84 o
  16   0   4       42.37       41.43      1.47 o
 -17   1   4       15.36       17.72      1.85 o
 -16   1   4       22.97       21.87      2.32 o
 -15   1   4        6.07        4.33      5.18 o
 -14   1   4       39.17       40.02      2.26 o
 -13   1   4       99.84       98.02      3.90 o
 -12   1   4       29.25       29.96      1.98 o
 -11   1   4       86.06       85.33      3.21 o
 -10   1   4      176.11      189.59      4.78 o
  -9   1   4       38.01       41.49      0.92 o
  -8   1   4      266.38      282.39      3.64 o
  -7   1   4      103.61      103.75      2.07 o
  -6   1   4      174.74      176.27      2.95 o
  -5   1   4      755.36      753.94     12.36 o
  -4   1   4      451.03      437.45      4.20 o
  -3   1   4      464.64      470.88      6.21 o
  -2   1   4      997.05     1015.74      7.43 o
  -1   1   4      383.87      385.05      3.35 o
   0   1   4      258.68      235.08      2.40 o
   1   1   4      365.65      367.87      3.30 o
   2   1   4      968.87      983.53      6.79 o
   3   1   4      461.28      480.79      4.77 o
   4   1   4      436.67      419.51      4.06 o
   5   1   4      755.03      757.06      5.30 o
   6   1   4      171.67      168.23      3.02 o
   7   1   4       96.18       98.15      1.95 o
   8   1   4      271.22      284.76      3.75 o
   9   1   4       35.02       37.61      0.85 o
  10   1   4      174.76      174.64      5.17 o
  11   1   4       90.54       80.94      3.66 o
  12   1   4       27.53       25.66      2.18 o
  13   1   4      100.34       99.35      4.14 o
  14   1   4       40.59       43.79      1.93 o
  15   1   4        5.47        3.44      4.64 o
  16   1   4       23.94       27.23      1.55 o
  17   1   4       15.94       16.49      2.29 o
 -17   2   4        8.90        7.72      2.45 o
 -16   2   4        2.26       -0.36      5.25 o
 -15   2   4        5.47        8.68      5.12 o
 -14   2   4       34.48       29.64      2.20 o
 -13   2   4       13.89       14.09      1.89 o
 -12   2   4       69.24       66.77      2.66 o
 -11   2   4       56.80       59.74      2.42 o
 -10   2   4       78.36       77.44      3.82 o
  -9   2   4       59.09       58.78      1.24 o
  -8   2   4       46.53       43.19      1.14 o
  -7   2   4      152.16      149.26      2.79 o
  -6   2   4      210.17      216.09      2.89 o
  -5   2   4       10.96        5.44      2.34 o
  -4   2   4       68.11       67.56      1.43 o
  -3   2   4      267.02      257.68      3.20 o
  -2   2   4     1216.27     1199.71     12.21 o
  -1   2   4      278.54      279.23      3.27 o
   0   2   4      604.67      607.58      3.48 o
   1   2   4      278.15      273.82      3.23 o
   2   2   4     1214.41     1191.38      6.02 o
   3   2   4      267.19      254.66      3.14 o
   4   2   4       68.61       66.30      1.41 o
   5   2   4       10.91        7.10      2.06 o
   6   2   4      205.49      207.10      3.10 o
   7   2   4      151.16      146.60      2.81 o
   8   2   4       45.99       43.59      1.13 o
   9   2   4       59.94       60.14      1.29 o
  10   2   4       79.15       81.82      3.77 o
  11   2   4       57.69       52.30      2.15 o
  12   2   4       70.58       69.13      2.45 o
  13   2   4       13.41       14.42      3.87 o
  14   2   4       33.74       33.48      1.62 o
  15   2   4        5.55        9.62      4.66 o
  16   2   4        2.26       -0.68      4.83 o
  17   2   4        9.15        9.48      2.19 o
 -18   3   4       15.38       15.84      1.86 o
 -16   3   4        1.37        3.81      5.08 o
 -15   3   4       13.98       13.82      4.40 o
 -14   3   4       15.63       15.84      5.18 o
 -13   3   4       46.30       47.34      2.24 o
 -12   3   4       67.55       74.42      3.19 o
 -11   3   4        4.86        0.94      4.25 o
 -10   3   4       56.72       52.38      2.21 o
  -9   3   4      571.98      570.33      7.43 o
  -8   3   4      111.01      108.89      2.60 o
  -7   3   4       15.35       17.87      1.22 o
  -6   3   4      202.33      199.84      3.12 o
  -5   3   4      479.72      471.96      4.91 o
  -4   3   4      899.31      912.89     10.54 o
  -3   3   4       31.00       30.28      1.01 o
  -2   3   4      437.87      432.51      7.57 o
  -1   3   4      331.56      329.77      3.31 o
   0   3   4     2016.56     1958.30     11.22 o
   1   3   4      314.66      316.13      3.20 o
   2   3   4      420.13      405.92      3.98 o
   3   3   4       36.42       36.04      1.14 o
   4   3   4      896.62      918.81      7.76 o
   5   3   4      485.92      476.26      4.11 o
   6   3   4      210.94      208.05      3.15 o
   7   3   4       16.07       17.03      1.14 o
   8   3   4      119.18      117.98      2.52 o
   9   3   4      564.67      538.80      9.56 o
  10   3   4       51.40       48.68      2.34 o
  11   3   4        4.10        4.65      4.38 o
  12   3   4       66.26       70.65      2.93 o
  13   3   4       46.79       47.47      2.60 o
  14   3   4       15.74       16.66      3.96 o
  15   3   4       14.89       14.92      1.53 o
  16   3   4        1.37       -2.49      4.85 o
  18   3   4       15.81       16.24      2.58 o
 -16   4   4        2.82        8.64      4.91 o
 -15   4   4       13.46       16.38      4.11 o
 -14   4   4        3.47        1.16      4.97 o
 -13   4   4        8.46        8.23      1.81 o
 -12   4   4       13.55       10.38      1.74 o
 -11   4   4       28.51       28.86      2.39 o
 -10   4   4      149.75      143.97      4.66 o
  -9   4   4      131.36      128.49      4.29 o
  -8   4   4       19.98       19.97      1.61 o
  -7   4   4       76.81       75.96      1.93 o
  -6   4   4      433.56      419.63      4.41 o
  -5   4   4      103.87       99.72      2.30 o
  -4   4   4        2.74        3.45      2.12 o
  -3   4   4      329.50      343.42      4.07 o
  -2   4   4       89.57       89.72      2.10 o
  -1   4   4      910.65      906.54      7.88 o
   0   4   4       27.55       29.04      0.88 o
   1   4   4      910.16      923.88     11.22 o
   2   4   4       86.15       86.58      1.68 o
   3   4   4      328.97      345.89      3.71 o
   4   4   4        2.33        2.18      2.10 o
   5   4   4      104.23       92.61      2.18 o
   6   4   4      433.52      424.01      4.76 o
   7   4   4       76.55       74.58      1.80 o
   8   4   4       19.99       17.47      2.36 o
   9   4   4      133.09      135.16      5.04 o
  10   4   4      151.00      150.18      5.51 o
  11   4   4       27.27       29.51      1.98 o
  12   4   4       14.37       10.81      1.88 o
  13   4   4        9.01        7.41      2.67 o
  14   4   4        3.37        5.29      4.50 o
  15   4   4       13.15       11.64      3.37 o
  16   4   4        2.59        6.56      4.56 o
 -17   5   4       30.38       26.52      2.32 o
 -16   5   4        5.02        8.88      5.06 o
 -15   5   4        2.34       -2.52      5.20 o
 -14   5   4       26.53       25.19      2.21 o
 -13   5   4       31.29       26.86      2.23 o
 -12   5   4       23.29       23.12      2.01 o
 -11   5   4        8.78       11.26      2.70 o
 -10   5   4        8.01        6.39      1.78 o
  -9   5   4      188.92      195.09      5.14 o
  -8   5   4      348.50      356.57      4.51 o
  -7   5   4      155.34      148.30      2.65 o
  -6   5   4      336.09      336.80      4.41 o
  -5   5   4       97.83       91.04      1.85 o
  -4   5   4      819.58      801.73     13.01 o
  -3   5   4       87.42       91.06      1.83 o
  -2   5   4       24.72       25.17      1.12 o
  -1   5   4     1714.96     1712.26      8.62 o
   0   5   4     1909.15     1899.70     11.93 o
   1   5   4     1740.53     1718.87     13.25 o
   2   5   4       21.12       20.78      1.03 o
   3   5   4       95.89      100.12      2.75 o
   4   5   4      829.74      809.91     10.66 o
   5   5   4       89.66       81.11      1.65 o
   6   5   4      347.37      353.80      4.05 o
   7   5   4      158.18      156.20      2.63 o
   8   5   4      345.51      340.57      3.57 o
   9   5   4      193.36      193.37      5.88 o
  10   5   4        8.78       10.82      3.45 o
  11   5   4        7.53        6.65      4.45 o
  12   5   4       22.96       21.91      1.91 o
  13   5   4       31.06       29.28      1.50 o
  14   5   4       24.92       25.35      1.58 o
  15   5   4        2.11        5.04      4.56 o
  16   5   4        5.50        8.00      4.67 o
  17   5   4       30.08       29.22      2.58 o
 -16   6   4        0.13        6.53      5.01 o
 -15   6   4       14.71       17.61      5.17 o
 -14   6   4        1.29        4.14      5.02 o
 -13   6   4        9.14        8.30      4.85 o
 -12   6   4       43.28       42.02      2.43 o
 -11   6   4       27.79       25.73      1.99 o
 -10   6   4      106.54      105.93      4.72 o
  -9   6   4       75.34       70.46      2.67 o
  -8   6   4       33.48       29.30      1.92 o
  -7   6   4       42.55       43.68      1.61 o
  -6   6   4        4.87        5.10      1.87 o
  -5   6   4      744.17      725.10      5.97 o
  -4   6   4       12.61       11.94      1.78 o
  -3   6   4      439.48      421.27      6.28 o
  -2   6   4     1251.85     1271.12      9.14 o
  -1   6   4      215.53      213.47      3.24 o
   0   6   4      573.16      609.81      3.97 o
   1   6   4      216.03      222.22      3.23 o
   2   6   4     1264.78     1286.68      7.41 o
   3   6   4      439.29      432.17      4.39 o
   4   6   4       11.77       11.40      1.64 o
   5   6   4      745.44      734.78      8.77 o
   6   6   4        5.79        7.72      1.64 o
   7   6   4       42.79       46.57      1.74 o
   8   6   4       35.28       31.87      1.99 o
   9   6   4       74.52       67.32      2.92 o
  10   6   4      105.69      103.12      4.37 o
  11   6   4       27.46       25.50      1.95 o
  12   6   4       42.33       43.84      2.19 o
  13   6   4        8.62        7.25      4.64 o
  14   6   4        1.15        3.36      4.65 o
  15   6   4       14.86       17.06      1.53 o
  16   6   4        0.16       -4.88      4.88 o
 -16   7   4        9.79        9.17      3.03 o
 -15   7   4        3.63        2.30      5.21 o
 -14   7   4       11.80       13.26      5.06 o
 -13   7   4       22.08       21.57      2.26 o
 -12   7   4       31.33       31.17      2.18 o
 -11   7   4       11.34       12.34      1.99 o
 -10   7   4      139.35      150.81      4.78 o
  -9   7   4      267.51      260.89      5.79 o
  -8   7   4      285.41      293.51      5.88 o
  -7   7   4       97.96       92.49      1.79 o
  -6   7   4      449.02      442.60      4.69 o
  -5   7   4      321.09      309.76      3.48 o
  -4   7   4     1113.76     1100.91     14.44 o
  -3   7   4      271.07      271.21      3.32 o
  -2   7   4      187.05      185.76      3.16 o
  -1   7   4      309.40      330.37      3.92 o
   0   7   4      112.13      108.94      1.68 o
   1   7   4      310.24      330.20      4.60 o
   2   7   4      199.16      195.49      3.16 o
   3   7   4      260.44      260.35      3.22 o
   4   7   4     1117.64     1106.06      7.95 o
   5   7   4      328.97      312.67      4.14 o
   6   7   4      428.27      429.04      4.57 o
   7   7   4       95.66       92.48      1.66 o
   8   7   4      293.26      293.34      6.87 o
   9   7   4      268.03      262.17      6.53 o
  10   7   4      138.02      139.49      5.24 o
  11   7   4       12.62       10.39      2.26 o
  12   7   4       32.74       33.23      2.31 o
  13   7   4       22.09       20.70      1.54 o
  14   7   4       12.21       15.10      4.80 o
  15   7   4        3.24       -0.08      4.78 o
  16   7   4        9.20       13.24      2.32 o
 -15   8   4        4.13       -0.73      5.08 o
 -14   8   4        2.54        5.56      5.04 o
 -13   8   4       23.18       22.18      2.61 o
 -12   8   4        4.68        3.07      5.24 o
 -11   8   4       37.68       41.19      2.00 o
 -10   8   4       40.40       40.70      2.11 o
  -9   8   4        7.96       10.65      1.97 o
  -8   8   4      117.76      114.94      4.66 o
  -7   8   4      120.22      129.95      4.55 o
  -6   8   4      166.91      168.87      2.44 o
  -5   8   4        0.87        3.30      3.87 o
  -4   8   4      248.26      245.37      4.37 o
  -3   8   4       18.57       18.68      1.21 o
  -2   8   4      718.50      716.92      5.50 o
  -1   8   4      169.20      167.27      5.11 o
   0   8   4      145.88      158.41      2.29 o
   1   8   4      169.43      165.73      3.06 o
   2   8   4      711.38      695.59      5.39 o
   3   8   4       18.16       19.03      1.35 o
   4   8   4      246.12      248.09      3.23 o
   5   8   4        0.78        0.27      1.87 o
   6   8   4      171.45      173.50      2.55 o
   7   8   4      119.43      122.06      4.58 o
   8   8   4      114.61      106.80      4.59 o
   9   8   4        8.15       10.75      4.17 o
  10   8   4       40.54       39.59      2.09 o
  11   8   4       36.78       38.90      2.36 o
  12   8   4        4.29        4.32      4.56 o
  13   8   4       23.90       23.62      1.48 o
  14   8   4        2.82        1.85      4.67 o
  15   8   4        4.06        3.99      4.60 o
 -16   9   4       17.39       14.73      1.95 o
 -15   9   4        0.59        0.82      5.09 o
 -14   9   4       12.88        9.37      3.86 o
 -13   9   4       44.18       40.74      2.67 o
 -12   9   4       23.50       18.69      2.31 o
 -11   9   4        7.59        9.61      1.92 o
 -10   9   4       67.27       70.45      3.03 o
  -9   9   4       41.32       38.52      2.34 o
  -8   9   4      248.00      248.03      5.71 o
  -7   9   4       18.78       18.44      2.16 o
  -6   9   4       83.96       79.03      3.34 o
  -5   9   4      300.12      319.88      6.41 o
  -4   9   4       46.08       43.68      1.30 o
  -3   9   4      136.38      139.22      3.09 o
  -2   9   4       95.21      103.25      3.90 o
  -1   9   4      107.62       95.60      2.44 o
   0   9   4     1112.18     1109.04      6.61 o
   1   9   4      111.44      101.74      2.48 o
   2   9   4       98.36      104.37      3.76 o
   3   9   4      128.37      132.32      2.40 o
   4   9   4       42.06       43.16      1.28 o
   5   9   4      303.51      325.43      3.35 o
   6   9   4       84.20       72.99      3.34 o
   7   9   4       16.47       13.33      1.77 o
   8   9   4      241.10      232.99      6.08 o
   9   9   4       41.79       37.36      2.13 o
  10   9   4       69.71       72.00      3.06 o
  11   9   4        7.96        7.98      3.28 o
  12   9   4       25.50       21.98      1.50 o
  13   9   4       43.67       42.87      1.74 o
  14   9   4       12.04       15.49      1.58 o
  15   9   4        0.75       -4.88      4.88 o
  16   9   4       17.86       14.13      2.34 o
 -14  10   4       29.09       28.34      2.47 o
 -13  10   4        0.87        0.96      5.80 o
 -12  10   4        2.45        5.81      4.95 o
 -11  10   4       11.08        8.31      5.17 o
 -10  10   4       30.03       26.55      2.31 o
  -9  10   4       71.65       68.78      2.36 o
  -8  10   4       42.53       46.62      2.31 o
  -7  10   4      119.86      121.63      4.30 o
  -6  10   4      105.62      111.23      3.82 o
  -5  10   4       16.92       16.39      2.13 o
  -4  10   4      103.85      113.79      4.66 o
  -3  10   4       19.97       15.98      1.21 o
  -2  10   4      211.37      225.61      3.22 o
  -1  10   4       79.63       82.18      2.05 o
   0  10   4      188.31      189.13      2.36 o
   1  10   4       80.30       85.44      2.21 o
   2  10   4      212.09      225.85      5.28 o
   3  10   4       19.80       16.43      1.29 o
   4  10   4      101.33      101.67      4.34 o
   5  10   4       17.17       15.26      1.82 o
   6  10   4      105.57      105.71      4.59 o
   7  10   4      118.38      117.46      4.82 o
   8  10   4       42.42       43.46      2.39 o
   9  10   4       72.41       70.33      3.15 o
  10  10   4       31.72       29.13      2.31 o
  11  10   4       11.25        8.79      3.73 o
  12  10   4        2.57        4.98      4.56 o
  13  10   4        0.93        6.74      4.65 o
  14  10   4       28.82       29.50      1.48 o
 -14  11   4       30.60       33.25      2.66 o
 -13  11   4       69.58       57.96      2.93 o
 -12  11   4       70.81       70.91      3.22 o
 -11  11   4        3.91        6.85      4.87 o
 -10  11   4       56.43       53.15      2.47 o
  -9  11   4       39.73       39.51      2.30 o
  -8  11   4       77.04       73.42      2.82 o
  -7  11   4       43.54       44.80      2.08 o
  -6  11   4      220.93      238.94      5.72 o
  -5  11   4      173.89      173.39      5.09 o
  -4  11   4      153.38      155.50      4.75 o
  -3  11   4       51.03       45.89      2.19 o
  -2  11   4      150.46      136.62      4.65 o
  -1  11   4        0.62        3.27      4.09 o
   0  11   4      428.05      416.03      5.33 o
   1  11   4        1.17        3.74      4.22 o
   2  11   4      142.78      136.29      5.18 o
   3  11   4       49.61       45.26      2.07 o
   4  11   4      160.64      158.11      5.35 o
   5  11   4      173.12      164.82      5.34 o
   6  11   4      215.71      221.44      6.07 o
   7  11   4       44.04       45.58      2.11 o
   8  11   4       82.86       77.39      3.68 o
   9  11   4       40.00       40.13      2.15 o
  10  11   4       52.51       51.97      2.00 o
  11  11   4        3.62       -2.03      4.95 o
  12  11   4       71.86       76.04      3.04 o
  13  11   4       69.22       67.40      3.06 o
  14  11   4       31.28       31.28      1.70 o
 -15  12   4       21.10       18.89      1.81 o
 -13  12   4        1.57        4.79      5.20 o
 -12  12   4       11.80       12.02      2.18 o
 -11  12   4       42.57       40.59      2.49 o
 -10  12   4       39.90       37.39      2.30 o
  -9  12   4       23.32       22.06      1.48 o
  -8  12   4      119.55      120.68      4.76 o
  -7  12   4       14.29       10.31      1.92 o
  -6  12   4      197.94      199.57      5.39 o
  -5  12   4       18.91       22.41      2.04 o
  -4  12   4       38.62       36.66      2.03 o
  -3  12   4        9.52        5.13      4.34 o
  -2  12   4      179.66      185.78      5.05 o
  -1  12   4       88.88       85.30      3.36 o
   0  12   4      162.53      157.87      3.54 o
   1  12   4       89.82       84.95      3.37 o
   2  12   4      182.34      183.10      5.63 o
   3  12   4        9.64       13.04      3.11 o
   4  12   4       37.17       40.78      2.09 o
   5  12   4       19.26       18.76      1.83 o
   6  12   4      199.44      205.70      6.12 o
   7  12   4       13.99       13.67      3.44 o
   8  12   4      119.42      124.62      5.31 o
   9  12   4       23.74       24.55      1.26 o
  10  12   4       39.43       39.64      1.60 o
  11  12   4       42.97       41.09      1.78 o
  12  12   4       11.52        8.53      4.93 o
  13  12   4        1.64        3.76      4.67 o
  15  12   4       20.47       22.81      2.61 o
 -17  13   4       11.45        8.01      2.67 o
 -16  13   4       25.66       24.94      2.50 o
 -13  13   4        1.14        1.57      5.37 o
 -12  13   4        1.88        0.18      5.19 o
 -11  13   4        2.83        4.81      5.11 o
 -10  13   4       36.74       32.90      2.32 o
  -9  13   4       89.69       86.24      3.28 o
  -8  13   4       51.80       50.19      1.72 o
  -7  13   4       56.20       60.11      2.35 o
  -6  13   4       40.20       44.77      2.24 o
  -5  13   4      151.85      162.40      4.90 o
  -4  13   4      256.22      260.68      5.87 o
  -3  13   4       19.30       18.97      1.83 o
  -2  13   4       34.11       34.46      2.20 o
  -1  13   4       63.23       62.21      2.24 o
   0  13   4       20.25       18.69      1.35 o
   1  13   4       64.61       60.36      2.76 o
   2  13   4       35.11       35.08      2.09 o
   3  13   4       21.56       21.28      2.03 o
   4  13   4      255.62      250.99      6.41 o
   5  13   4      150.83      148.62      5.26 o
   6  13   4       44.31       43.60      2.20 o
   7  13   4       59.34       56.99      2.74 o
   8  13   4       51.33       50.14      1.54 o
   9  13   4       87.57       83.93      3.51 o
  10  13   4       36.19       33.28      1.60 o
  11  13   4        2.46       -0.17      4.79 o
  12  13   4        1.59        3.66      4.59 o
  13  13   4        1.44       -1.25      4.97 o
  16  13   4       26.00       27.12      2.49 o
  17  13   4       11.32       10.14      3.05 o
 -15  14   4       17.79       17.88      2.12 o
 -14  14   4       20.85       20.80      2.19 o
 -12  14   4        6.87        6.42      5.32 o
 -11  14   4       11.50       11.36      5.50 o
 -10  14   4        8.46        1.58      5.44 o
  -9  14   4       38.29       34.53      2.35 o
  -8  14   4       13.35        6.42      3.91 o
  -7  14   4        3.03        2.93      4.90 o
  -6  14   4       77.61       82.38      3.40 o
  -5  14   4       34.98       38.01      2.37 o
  -4  14   4        5.10        2.75      4.43 o
  -3  14   4       25.94       27.33      2.07 o
  -2  14   4      165.43      175.29      5.36 o
  -1  14   4       16.68       11.79      3.29 o
   0  14   4      126.22      123.62      3.43 o
   1  14   4       16.16       15.26      2.11 o
   2  14   4      166.73      173.81      5.51 o
   3  14   4       25.63       25.85      2.06 o
   4  14   4        5.40       -2.73      4.70 o
   5  14   4       35.52       33.24      2.30 o
   6  14   4       77.74       82.47      3.29 o
   7  14   4        2.96        5.87      4.53 o
   8  14   4       12.56       10.80      4.87 o
   9  14   4       38.34       43.25      1.83 o
  10  14   4        7.82        8.49      4.67 o
  11  14   4       11.09       12.00      4.70 o
  12  14   4        7.40        9.70      4.83 o
  14  14   4       20.63       23.55      2.61 o
  15  14   4       17.94       17.14      2.69 o
 -13  15   4       14.38       10.25      2.65 o
 -12  15   4       14.00       11.62      1.96 o
 -11  15   4       15.32       18.44      2.53 o
 -10  15   4       15.71       13.98      5.50 o
  -9  15   4       20.86       21.41      2.49 o
  -8  15   4       65.13       64.51      2.61 o
  -7  15   4       23.46       21.97      2.38 o
  -6  15   4       24.29       20.34      2.01 o
  -5  15   4        0.06       -2.65      3.31 o
  -4  15   4      263.10      261.10      6.15 o
  -3  15   4       60.14       60.13      2.28 o
  -2  15   4       11.52       10.44      1.84 o
  -1  15   4       41.79       43.30      2.14 o
   0  15   4        2.37        6.88      2.87 o
   1  15   4       41.19       39.33      2.50 o
   2  15   4        9.78       12.77      4.42 o
   3  15   4       61.24       57.54      2.39 o
   4  15   4      264.78      256.81      6.81 o
   5  15   4        0.04       -1.78      4.52 o
   6  15   4       22.00       20.68      1.46 o
   7  15   4       21.99       21.79      1.52 o
   8  15   4       66.82       65.72      2.60 o
   9  15   4       21.43       19.98      1.47 o
  10  15   4       14.98       13.19      3.76 o
  11  15   4       16.21       18.38      1.66 o
  12  15   4       13.98       15.42      2.53 o
  13  15   4       13.95       12.15      2.35 o
 -10  16   4       37.80       37.09      2.46 o
  -9  16   4        0.98        2.16      5.11 o
  -8  16   4       30.70       31.90      2.59 o
  -7  16   4       22.65       22.82      2.15 o
  -6  16   4       14.31       13.37      2.07 o
  -5  16   4        6.43        6.82      5.10 o
  -4  16   4       25.12       26.44      2.47 o
  -3  16   4       62.74       61.33      2.52 o
  -2  16   4      106.50      106.43      4.78 o
  -1  16   4        9.95        8.61      3.03 o
   0  16   4        1.63        0.96      4.06 o
   1  16   4       10.41       11.77      2.46 o
   2  16   4      104.61      102.28      6.65 o
   3  16   4       61.85       64.06      2.49 o
   4  16   4       25.66       24.45      1.65 o
   5  16   4        6.18        3.75      4.96 o
   6  16   4       15.07       10.25      3.97 o
   7  16   4       23.23       22.72      1.60 o
   8  16   4       29.75       30.90      1.73 o
   9  16   4        0.93       -2.28      4.82 o
  10  16   4       38.18       38.93      2.04 o
 -13  17   4       11.67        9.97      3.15 o
  -9  17   4       16.25       12.71      2.36 o
  -8  17   4       36.41       35.71      2.44 o
  -7  17   4        8.30        9.58      5.13 o
  -6  17   4       35.40       34.40      2.36 o
  -5  17   4       81.40       83.57      3.36 o
  -4  17   4        8.25        9.03      5.28 o
  -3  17   4       37.42       38.73      2.49 o
  -2  17   4        8.87        9.22      5.18 o
  -1  17   4       47.03       48.41      2.70 o
   0  17   4      410.59      390.28      6.42 o
   1  17   4       46.19       48.66      1.81 o
   2  17   4       10.01       11.13      4.80 o
   3  17   4       36.15       32.50      1.65 o
   4  17   4        6.93       10.48      4.58 o
   5  17   4       81.98       86.43      3.08 o
   6  17   4       34.62       34.92      1.69 o
   7  17   4        7.77        7.42      3.77 o
   8  17   4       36.79       38.04      1.69 o
   9  17   4       15.98       12.44      3.95 o
  13  17   4       11.72       11.49      2.46 o
  -8  18   4       37.48       37.80      2.57 o
  -7  18   4       25.82       23.05      2.34 o
  -6  18   4       17.82       17.00      4.25 o
  -5  18   4       22.11       21.96      2.24 o
  -4  18   4       74.91       73.23      3.06 o
  -3  18   4       15.16       13.95      3.98 o
  -2  18   4       54.58       54.15      2.68 o
  -1  18   4       56.17       54.74      2.59 o
   0  18   4        1.60        3.45      3.54 o
   1  18   4       55.19       56.96      2.18 o
   2  18   4       56.05       54.26      2.35 o
   3  18   4       15.16       14.93      4.36 o
   4  18   4       73.84       74.89      2.52 o
   5  18   4       22.45       23.48      1.77 o
   6  18   4       17.62       17.49      1.59 o
   7  18   4       25.51       26.71      1.55 o
   8  18   4       38.51       39.14      2.66 o
 -10  19   4       13.80       11.88      2.49 o
  -9  19   4       25.01       28.58      2.44 o
  -6  19   4        2.72       -0.37      5.47 o
  -5  19   4        6.75       10.07      5.13 o
  -4  19   4       25.40       23.19      2.32 o
  -3  19   4       50.49       52.56      2.62 o
  -2  19   4       28.84       27.51      2.61 o
  -1  19   4       67.03       64.89      2.58 o
   0  19   4       15.46       12.30      3.06 o
   1  19   4       69.36       71.63      2.59 o
   2  19   4       27.84       27.66      1.67 o
   3  19   4       50.46       52.22      2.12 o
   4  19   4       26.17       24.91      1.69 o
   5  19   4        6.06        8.57      4.87 o
   6  19   4        3.05       -0.90      5.10 o
   9  19   4       25.30       27.98      2.77 o
  10  19   4       13.63       12.35      2.19 o
  -3  20   4       51.96       56.34      2.85 o
  -2  20   4        0.38       -4.47      5.44 o
  -1  20   4       39.18       37.29      2.35 o
   0  20   4       11.50       10.48      3.37 o
   1  20   4       39.98       37.71      1.62 o
   2  20   4        0.31        2.52      4.81 o
   3  20   4       52.34       52.87      1.78 o
  -5  21   4       30.41       31.34      2.59 o
  -1  21   4       18.95       18.30      1.80 o
   1  21   4       18.46       21.59      2.53 o
   5  21   4       30.96       34.02      2.67 o
  -7  22   4       11.69       13.10      2.27 o
   7  22   4       11.46        8.69      2.19 o
   0   0   5       86.23       89.66      2.16 o
   1   0   5      111.69      117.32      3.41 o
   2   0   5      485.57      504.02      4.74 o
   3   0   5      169.83      181.45      2.87 o
   4   0   5        4.99        3.62      1.85 o
   5   0   5        9.39        6.44      2.34 o
   6   0   5       23.51       22.64      1.32 o
   7   0   5       12.97       10.18      1.09 o
   8   0   5        6.41        6.04      4.21 o
   9   0   5      222.47      221.94      5.67 o
  10   0   5        7.02        5.33      1.73 o
  11   0   5        0.09        1.98      4.32 o
  12   0   5        7.65        3.99      2.65 o
  13   0   5       43.28       45.61      1.73 o
  14   0   5        8.07        6.44      4.92 o
  15   0   5        4.44        3.00      3.50 o
  16   0   5       32.27       35.67      2.11 o
 -15   1   5        6.13       12.19      5.03 o
 -14   1   5        7.48        9.92      5.02 o
 -13   1   5       26.71       22.12      2.14 o
 -12   1   5       82.21       83.35      3.90 o
 -11   1   5       64.65       59.35      2.62 o
 -10   1   5       95.01       96.08      3.75 o
  -9   1   5       66.45       68.84      2.41 o
  -8   1   5       96.41       96.57      3.73 o
  -7   1   5       31.74       32.99      1.29 o
  -6   1   5      899.91      925.95      9.93 o
  -5   1   5      324.46      347.62      3.87 o
  -4   1   5      220.89      212.06      2.97 o
  -3   1   5       49.07       50.51      1.33 o
  -2   1   5      542.60      545.48      4.93 o
  -1   1   5       82.86       72.53      1.59 o
   0   1   5       29.87       27.89      0.73 o
   1   1   5       84.89       73.79      1.75 o
   2   1   5      534.23      546.67      6.01 o
   3   1   5       50.22       53.30      1.39 o
   4   1   5      235.68      229.90      3.06 o
   5   1   5      326.49      347.96      3.84 o
   6   1   5      884.67      920.01      6.50 o
   7   1   5       31.97       32.95      1.18 o
  13   1   5       26.70       27.47      1.50 o
  14   1   5        7.26       10.96      4.81 o
  15   1   5        6.15        7.08      4.70 o
 -17   2   5       29.32       28.45      2.12 o
 -15   2   5        2.94        5.46      4.88 o
 -14   2   5       45.38       42.72      2.46 o
 -13   2   5        8.35       12.80      4.66 o
 -12   2   5       29.60       31.32      1.56 o
 -11   2   5        9.43        3.57      5.17 o
 -10   2   5       91.45       91.46      3.97 o
  -9   2   5       30.13       28.71      2.26 o
  -8   2   5       52.61       52.63      2.27 o
  -7   2   5      121.72      114.45      4.30 o
  -6   2   5      191.12      210.24      3.41 o
  -5   2   5       36.26       31.78      1.15 o
  -4   2   5       77.35       79.46      1.73 o
  -3   2   5       16.11       13.52      1.20 o
  -2   2   5      204.01      199.44      5.17 o
  -1   2   5      448.99      455.40      4.06 o
   0   2   5      206.81      193.92      2.13 o
   1   2   5      451.77      459.86      4.10 o
   2   2   5      205.24      198.42      3.12 o
   3   2   5       16.23       15.41      1.19 o
   4   2   5       79.34       76.70      1.90 o
   5   2   5       37.70       33.99      1.13 o
   6   2   5      190.78      208.85      3.87 o
  12   2   5       30.00       31.33      1.67 o
  13   2   5        7.82        8.54      4.79 o
  14   2   5       44.38       44.27      1.65 o
  15   2   5        3.16        0.69      4.82 o
  17   2   5       29.18       23.89      2.38 o
 -17   3   5       10.72        9.96      2.59 o
 -16   3   5       40.19       40.25      2.98 o
 -15   3   5       11.66       13.07      5.08 o
 -14   3   5       12.07       10.17      5.13 o
 -13   3   5        3.78        0.66      4.93 o
 -12   3   5        0.09       -0.08      4.78 o
 -11   3   5        6.33        9.14      2.87 o
 -10   3   5      139.58      137.91      5.08 o
  -9   3   5       15.03       14.24      1.92 o
  -8   3   5       85.14       83.96      3.36 o
  -7   3   5       84.01       83.24      3.57 o
  -6   3   5       96.69       98.13      1.94 o
  -5   3   5      228.43      218.48      3.48 o
  -4   3   5      312.18      316.59      4.43 o
  -3   3   5       97.75       90.22      2.11 o
  -2   3   5     1226.14     1281.66      9.21 o
  -1   3   5      104.01      101.10      2.35 o
   0   3   5      710.79      686.47      3.77 o
   1   3   5      101.48       93.04      2.13 o
   2   3   5     1238.47     1274.00      6.81 o
   3   3   5       97.15       89.98      2.03 o
   4   3   5      302.74      317.11      3.56 o
   5   3   5      231.67      223.06      3.40 o
   6   3   5      107.25      108.43      3.27 o
  12   3   5        0.02       -0.15      4.66 o
  13   3   5        3.87        1.92      4.78 o
  14   3   5       12.62        9.40      5.10 o
  15   3   5       11.60       11.70      4.70 o
  16   3   5       40.14       40.42      2.64 o
  17   3   5       10.68        9.28      2.23 o
 -15   4   5       10.90       10.22      4.96 o
 -14   4   5        2.02        2.15      4.83 o
 -13   4   5       53.99       53.06      2.49 o
 -12   4   5        1.75        2.74      5.49 o
 -11   4   5       20.84       23.31      2.13 o
 -10   4   5       78.24       90.66      3.63 o
  -9   4   5       54.08       58.41      2.34 o
  -8   4   5       33.46       35.06      2.15 o
  -7   4   5      344.66      343.61      6.36 o
  -6   4   5      278.26      273.55      3.22 o
  -5   4   5      282.29      286.84      3.52 o
  -4   4   5      224.44      210.69      5.47 o
  -3   4   5      278.75      266.24      3.41 o
  -2   4   5      283.12      281.89      3.75 o
  -1   4   5       19.64       18.98      1.14 o
   0   4   5       40.54       47.22      0.92 o
   1   4   5       19.57       19.34      1.63 o
   2   4   5      284.88      281.99      3.71 o
   3   4   5      278.28      267.68      3.25 o
   4   4   5      226.97      225.21      3.37 o
   5   4   5      285.78      294.10      3.54 o
   6   4   5      274.68      268.19      3.19 o
  12   4   5        1.80        4.52      4.42 o
  13   4   5       55.35       56.53      2.27 o
  14   4   5        2.25        1.51      4.68 o
  15   4   5       10.56       12.21      4.79 o
 -15   5   5        1.06        2.42      4.86 o
 -14   5   5       16.60       16.85      2.19 o
 -13   5   5       10.78        7.76      5.42 o
 -12   5   5       34.74       34.23      2.74 o
 -11   5   5        3.57        2.06      4.48 o
 -10   5   5       56.62       53.45      2.29 o
  -9   5   5       48.92       55.00      2.21 o
  -8   5   5      149.18      145.09      5.04 o
  -7   5   5        1.66       -1.01      4.32 o
  -6   5   5      256.91      259.27      5.64 o
  -5   5   5      200.61      202.56      3.38 o
  -4   5   5       56.90       55.14      1.29 o
  -3   5   5      256.65      258.32      3.68 o
  -2   5   5      761.04      751.42      5.74 o
  -1   5   5      589.55      577.09      5.41 o
   0   5   5      115.43      122.53      1.79 o
   1   5   5      594.00      571.11      8.21 o
   2   5   5      769.12      760.40      7.65 o
   3   5   5      253.94      256.48      3.53 o
   4   5   5       57.38       58.88      1.37 o
   5   5   5      198.12      196.74      3.30 o
   6   5   5      249.92      251.22      6.13 o
  12   5   5       34.92       32.77      1.68 o
  13   5   5       11.03       12.10      4.83 o
  14   5   5       17.18       16.42      1.47 o
  15   5   5        1.05        4.19      4.64 o
 -17   6   5       16.30       15.57      1.67 o
 -15   6   5        0.65        4.15      4.66 o
 -14   6   5        7.88        7.04      4.91 o
 -13   6   5       41.28       45.77      2.87 o
 -12   6   5       16.41       15.78      4.25 o
 -11   6   5        2.21        1.28      3.33 o
 -10   6   5       29.24       27.58      2.13 o
  -9   6   5        0.20        3.96      4.26 o
  -8   6   5       12.92       12.43      1.81 o
  -7   6   5        7.32       -1.36      4.37 o
  -6   6   5       31.21       30.12      2.12 o
  -5   6   5      144.82      138.11      2.26 o
  -4   6   5      165.33      158.01      3.07 o
  -3   6   5       36.14       33.57      1.19 o
  -2   6   5      511.73      516.54      5.11 o
  -1   6   5      185.54      174.93      2.96 o
   0   6   5      346.58      345.93      3.43 o
   1   6   5      187.72      178.09      2.94 o
   2   6   5      511.12      508.64      5.03 o
   3   6   5       35.37       33.21      1.41 o
   4   6   5      164.27      157.27      3.84 o
   5   6   5      144.10      140.95      2.03 o
   6   6   5       30.41       28.96      1.98 o
  11   6   5        2.44       -3.38      4.72 o
  12   6   5       16.83       18.23      1.59 o
  13   6   5       40.97       43.76      1.76 o
  14   6   5        8.31        9.56      4.86 o
  15   6   5        0.61        0.00      4.70 o
  17   6   5       16.24       21.97      2.61 o
 -14   7   5       14.22       12.65      5.35 o
 -13   7   5        5.82        8.44      5.77 o
 -12   7   5       42.51       41.79      2.50 o
 -11   7   5        4.25       -0.56      5.04 o
 -10   7   5       63.95       63.55      2.61 o
  -9   7   5       41.90       39.52      2.18 o
  -8   7   5       44.46       43.42      2.29 o
  -7   7   5       51.96       49.06      2.19 o
  -6   7   5      570.23      569.91      8.03 o
  -5   7   5       14.54       11.14      1.71 o
  -4   7   5       19.12       20.59      1.07 o
  -3   7   5       80.90       80.81      4.16 o
  -2   7   5      199.95      205.85      3.18 o
  -1   7   5       26.73       25.30      1.32 o
   0   7   5      324.21      317.36      2.78 o
   1   7   5       25.95       22.12      1.17 o
   2   7   5      190.02      196.52      3.17 o
   3   7   5       82.05       81.53      1.94 o
   4   7   5       20.75       22.04      0.94 o
   5   7   5       13.85       12.05      2.91 o
   6   7   5      573.08      579.87     10.09 o
  11   7   5        4.16        5.79      4.55 o
  12   7   5       43.11       43.50      1.65 o
  13   7   5        5.88        9.70      4.74 o
  14   7   5       13.97       14.67      4.95 o
 -14   8   5        5.35        7.20      5.48 o
 -13   8   5       29.24       26.61      2.55 o
 -12   8   5        0.78        1.10      4.94 o
 -11   8   5        4.33       11.91      4.55 o
 -10   8   5       33.67       34.65      2.38 o
  -9   8   5       57.12       59.52      2.37 o
  -8   8   5       10.13       13.44      2.16 o
  -7   8   5       22.38       22.20      2.09 o
  -6   8   5       85.34       81.21      3.56 o
  -5   8   5       28.78       27.62      1.91 o
  -4   8   5      250.32      252.15      5.85 o
  -3   8   5       45.61       47.80      2.11 o
  -2   8   5      197.04      200.54      2.92 o
  -1   8   5      158.11      145.14      3.15 o
   0   8   5      146.32      141.57      2.12 o
   1   8   5      155.83      141.67      2.87 o
   2   8   5      192.32      191.20      2.52 o
   3   8   5       45.20       46.00      1.59 o
   4   8   5      254.20      245.39     10.52 o
   5   8   5       28.57       27.22      1.39 o
   6   8   5       85.94       85.43      3.09 o
   7   8   5       23.05       20.00      1.90 o
  11   8   5        3.92        5.34      4.47 o
  12   8   5        0.96       -1.23      4.66 o
  13   8   5       29.35       27.96      1.62 o
  14   8   5        5.23        8.92      4.65 o
 -14   9   5       11.23       12.76      2.60 o
 -13   9   5       12.10       13.99      5.39 o
 -12   9   5       40.41       39.73      2.61 o
 -11   9   5       21.54       18.45      2.29 o
 -10   9   5       50.46       46.46      2.62 o
  -9   9   5       70.14       75.86      2.85 o
  -8   9   5       37.26       35.71      2.27 o
  -7   9   5       14.73       16.98      1.95 o
  -6   9   5      209.38      215.06      5.65 o
  -5   9   5      114.82      114.69      4.52 o
  -4   9   5      234.17      224.62      5.60 o
  -3   9   5       66.23       65.88      2.74 o
  -2   9   5      519.77      515.90      7.79 o
  -1   9   5       40.12       41.94      2.16 o
   0   9   5      203.39      198.71      3.18 o
   1   9   5       40.91       41.03      1.56 o
   2   9   5      522.91      533.59      7.18 o
   3   9   5       65.10       71.34      1.99 o
   4   9   5      233.95      236.52      4.15 o
   5   9   5      116.94      116.79      3.24 o
   6   9   5      209.49      211.19      3.34 o
   7   9   5       14.14       15.95      1.99 o
  10   9   5       50.11       49.99      1.86 o
  11   9   5       21.35       17.59      1.54 o
  12   9   5       38.38       37.80      1.80 o
  13   9   5       11.75       10.14      4.06 o
  14   9   5       11.21        9.49      2.14 o
 -17  10   5       21.45       20.42      1.93 o
 -13  10   5        4.80        9.26      5.02 o
 -12  10   5       21.64       22.48      2.28 o
 -11  10   5        3.99        4.26      4.70 o
 -10  10   5        6.22       11.11      4.72 o
  -9  10   5       45.20       46.52      2.38 o
  -8  10   5       26.94       27.92      2.28 o
  -7  10   5       21.80       22.02      2.13 o
  -6  10   5        4.41        7.08      4.26 o
  -5  10   5        1.86       -0.48      4.29 o
  -4  10   5       21.21       20.85      2.11 o
  -3  10   5       19.47       19.19      2.03 o
  -2  10   5      103.86      111.83      4.28 o
  -1  10   5       91.65       87.78      3.87 o
   0  10   5       15.06       13.98      1.37 o
   1  10   5       91.27       90.02      2.66 o
   2  10   5      105.26      108.92      3.08 o
   3  10   5       19.64       20.34      1.48 o
   4  10   5       20.63       20.65      1.44 o
   5  10   5        1.74        2.68      4.32 o
   6  10   5        4.78        2.80      2.47 o
   7  10   5       21.73       19.15      1.90 o
   9  10   5       45.45       45.85      2.11 o
  10  10   5        6.75        8.45      4.85 o
  11  10   5        4.25        2.82      4.80 o
  12  10   5       21.29       15.12      3.60 o
  13  10   5        4.34        7.53      4.79 o
  17  10   5       21.76       20.88      2.65 o
 -16  11   5       16.34       16.80      1.99 o
 -13  11   5       31.86       33.81      1.81 o
 -12  11   5        4.69        7.94      4.85 o
 -11  11   5       75.21       77.90      3.36 o
 -10  11   5       38.29       42.91      2.47 o
  -9  11   5        0.54        7.68      4.38 o
  -8  11   5        8.18        6.62      3.31 o
  -7  11   5        0.86        2.73      4.37 o
  -6  11   5      129.69      127.07      4.94 o
  -5  11   5      105.19       98.09      4.38 o
  -4  11   5        5.59        5.50      4.26 o
  -3  11   5       11.04        8.65      1.96 o
  -2  11   5      435.78      441.79      7.34 o
  -1  11   5       11.05       11.23      1.93 o
   0  11   5       59.14       56.00      1.35 o
   1  11   5       10.69       11.08      1.75 o
   2  11   5      431.05      427.80      8.00 o
   3  11   5       10.63       10.47      2.10 o
   4  11   5        6.08        7.00      2.11 o
   5  11   5      106.41       99.51      2.41 o
   6  11   5      130.83      132.77      2.94 o
   7  11   5        0.77        2.95      4.27 o
   8  11   5        7.90       11.41      4.45 o
   9  11   5        0.66       -4.82      4.82 o
  10  11   5       38.51       42.55      1.67 o
  11  11   5       74.78       80.02      3.35 o
  12  11   5        4.80        5.29      4.80 o
  13  11   5       32.19       35.01      1.42 o
  16  11   5       16.26       18.02      2.41 o
 -12  12   5        3.13        3.54      5.04 o
 -11  12   5       15.61       11.98      5.37 o
 -10  12   5       14.80       13.68      5.11 o
  -9  12   5       28.54       25.85      2.37 o
  -8  12   5        6.55       11.42      4.58 o
  -7  12   5       12.60       13.36      1.88 o
  -6  12   5       26.96       26.72      2.09 o
  -5  12   5       11.80        9.18      1.86 o
  -4  12   5       48.73       50.01      2.34 o
  -3  12   5        6.75        3.42      4.59 o
  -2  12   5       35.09       40.96      2.36 o
  -1  12   5        8.16        9.22      1.81 o
   0  12   5       50.96       49.03      1.29 o
   1  12   5        8.67        7.09      3.18 o
   2  12   5       35.60       38.56      1.59 o
   3  12   5        6.50       10.48      2.79 o
   4  12   5       47.56       44.76      1.59 o
   5  12   5       11.91       11.46      2.39 o
   6  12   5       25.66       23.46      1.25 o
   7  12   5       13.07       11.54      1.35 o
   8  12   5        7.08        9.02      4.27 o
   9  12   5       28.41       31.38      1.68 o
  10  12   5       14.94       15.77      1.52 o
  11  12   5       15.08        8.79      4.04 o
  12  12   5        3.28        5.12      4.60 o
 -14  13   5       17.09       13.60      2.51 o
 -11  13   5        9.14        3.16      5.42 o
 -10  13   5       37.45       32.70      2.43 o
  -9  13   5       23.00       22.79      2.26 o
  -8  13   5       41.66       36.87      2.38 o
  -7  13   5        0.99        7.16      4.49 o
  -6  13   5       28.18       30.76      2.55 o
  -5  13   5       10.04        8.88      2.14 o
  -4  13   5       11.97       10.88      1.86 o
  -3  13   5       90.84       90.44      3.44 o
  -2  13   5      165.25      170.49      5.21 o
  -1  13   5       69.73       65.45      2.69 o
   0  13   5       67.85       62.81      1.51 o
   1  13   5       70.44       76.60      2.34 o
   2  13   5      165.06      165.32      6.97 o
   3  13   5       90.19       89.75      2.46 o
   4  13   5       10.11       10.88      3.29 o
   5  13   5        9.74       10.78      2.67 o
   6  13   5       29.61       28.89      1.50 o
   7  13   5        1.05        0.56      4.62 o
   8  13   5       40.02       33.77      1.67 o
   9  13   5       23.14       21.86      4.30 o
  10  13   5       38.03       36.74      1.63 o
  11  13   5        8.88        7.23      4.63 o
  14  13   5       17.52       20.06      2.54 o
 -15  14   5       10.09        7.37      3.73 o
 -13  14   5       31.46       33.34      2.52 o
 -10  14   5        7.32        7.52      4.76 o
  -9  14   5        0.46       -3.37      4.95 o
  -8  14   5       30.27       28.58      2.38 o
  -7  14   5       18.63       19.40      2.24 o
  -6  14   5       17.51       15.50      2.16 o
  -5  14   5       71.58       68.29      3.03 o
  -4  14   5        3.97        1.31      5.08 o
  -3  14   5       35.22       34.42      2.37 o
  -2  14   5       53.36       52.16      2.28 o
  -1  14   5        2.36        7.88      4.25 o
   0  14   5        5.35        5.57      1.57 o
   1  14   5        2.07        1.45      3.49 o
   2  14   5       54.32       51.17      1.71 o
   3  14   5       36.13       33.71      1.55 o
   4  14   5        4.24        3.41      4.70 o
   5  14   5       71.42       70.96      3.43 o
   6  14   5       16.79       16.78      1.51 o
   7  14   5       18.24       16.81      1.60 o
   8  14   5       29.94       32.54      1.65 o
   9  14   5        0.41       -3.97      4.95 o
  10  14   5        7.72        9.44      4.75 o
  13  14   5       31.63       34.25      2.69 o
  15  14   5        9.93       13.12      2.42 o
 -12  15   5       18.20       14.57      1.95 o
 -11  15   5       11.54       11.29      3.04 o
 -10  15   5       25.75       20.38      2.04 o
  -9  15   5        1.88        5.55      4.76 o
  -8  15   5       29.32       28.92      2.75 o
  -7  15   5       49.33       48.72      2.70 o
  -6  15   5      128.95      126.60      5.14 o
  -5  15   5       10.87        4.53      5.58 o
  -4  15   5       21.48       17.33      2.24 o
  -3  15   5        7.53        4.02      4.13 o
  -2  15   5       80.24       81.81      3.44 o
  -1  15   5        9.47        7.45      5.18 o
   0  15   5       98.94      102.65      2.97 o
   1  15   5        9.22        3.90      4.90 o
   2  15   5       84.81       89.54      3.13 o
   3  15   5        7.78        6.71      4.71 o
   4  15   5       19.96       19.21      1.48 o
   5  15   5       11.23        8.76      4.82 o
   6  15   5      127.54      125.06      5.27 o
   7  15   5       48.77       47.84      2.20 o
   8  15   5       28.94       28.38      1.54 o
   9  15   5        2.05        5.74      4.73 o
  10  15   5       26.97       25.75      2.37 o
  11  15   5       11.68       11.41      2.58 o
  12  15   5       17.71       13.96      2.87 o
 -10  16   5       21.78       19.74      1.98 o
  -9  16   5       44.53       42.91      2.72 o
  -8  16   5       11.06        8.61      3.73 o
  -7  16   5       10.29        9.56      2.07 o
  -6  16   5       26.27       24.40      2.70 o
  -5  16   5       16.45       17.74      4.01 o
  -4  16   5       72.11       72.68      3.08 o
  -3  16   5        6.77       -2.85      5.55 o
  -2  16   5       67.09       64.15      2.98 o
  -1  16   5       12.53       16.07      5.21 o
   0  16   5       17.71       15.89      2.34 o
   1  16   5       11.99       12.68      4.81 o
   2  16   5       65.56       62.55      3.07 o
   3  16   5        7.10        4.17      4.87 o
   4  16   5       72.41       68.70      3.31 o
   5  16   5       16.50       16.76      1.53 o
   6  16   5       27.00       26.52      1.66 o
   7  16   5       10.38        4.11      4.97 o
   8  16   5       11.54       10.40      3.63 o
   9  16   5       44.42       43.00      2.66 o
  10  16   5       21.26       23.56      2.49 o
  -7  17   5        5.20        1.02      5.58 o
  -6  17   5        5.68        3.40      5.37 o
  -5  17   5        5.57        7.79      5.11 o
  -4  17   5      104.80      107.56      4.85 o
  -3  17   5        1.46        8.98      5.17 o
  -2  17   5       79.38       76.62      3.10 o
  -1  17   5       11.33       15.33      5.23 o
   0  17   5       21.37       19.44      1.38 o
   1  17   5       11.39       13.83      4.76 o
   2  17   5       77.05       78.48      3.21 o
   3  17   5        1.47       -3.43      5.06 o
   4  17   5      106.61      107.56      4.20 o
   5  17   5        5.40        7.79      4.82 o
   6  17   5        6.60        4.87      4.81 o
   7  17   5        5.39        0.45      5.04 o
  -8  18   5       14.03       12.81      1.69 o
  -7  18   5        8.55        8.88      2.45 o
  -5  18   5       34.62       32.57      2.51 o
  -4  18   5       28.85       31.21      2.57 o
  -3  18   5       55.92       56.16      2.72 o
  -2  18   5       17.55       13.87      4.32 o
  -1  18   5       28.08       27.21      2.39 o
   0  18   5       16.62       16.82      1.49 o
   1  18   5       27.37       26.74      1.65 o
   2  18   5       18.00       17.98      4.15 o
   3  18   5       56.72       61.54      2.52 o
   4  18   5       29.42       31.95      1.57 o
   5  18   5       33.76       35.47      2.03 o
   7  18   5        8.84        9.07      3.05 o
   8  18   5       13.98       10.82      2.18 o
  -6  19   5       31.58       29.82      2.59 o
  -4  19   5       19.18       21.02      1.91 o
  -2  19   5       37.02       36.72      1.80 o
  -1  19   5        4.39       13.42      5.01 o
   0  19   5        0.31        0.44      3.57 o
   1  19   5        4.50        8.53      4.93 o
   2  19   5       38.54       41.14      2.26 o
   4  19   5       18.22       19.29      2.67 o
   6  19   5       31.89       31.07      2.69 o
  -3  20   5       16.02       15.24      2.04 o
  -1  20   5       43.30       44.19      2.74 o
   1  20   5       42.75       37.89      2.70 o
   3  20   5       16.31       14.20      2.52 o
  -3  21   5       14.09       15.58      1.67 o
  -2  21   5        9.05        7.47      2.30 o
   2  21   5        8.52       11.99      3.05 o
   3  21   5       13.90       12.52      2.50 o
   0   0   6      707.78      714.90      5.57 o
   1   0   6        0.18        0.77      2.72 o
   2   0   6        4.63        2.97      1.82 o
   3   0   6      141.08      134.19      2.16 o
   4   0   6      121.65      114.38      5.09 o
   5   0   6        1.79        2.95      2.84 o
   6   0   6        5.94        6.76      1.69 o
   7   0   6       32.91       31.03      1.50 o
   8   0   6       19.88       18.92      1.37 o
   9   0   6      183.84      182.47      3.93 o
  10   0   6        5.84        9.23      3.18 o
  11   0   6        0.53        0.13      3.58 o
  12   0   6       22.69       26.68      1.63 o
  13   0   6       13.71       10.52      3.74 o
  14   0   6        0.22        1.65      6.28 o
  18   0   6       16.80       16.49      1.95 o
 -15   1   6       12.59       11.98      3.21 o
 -14   1   6        2.68        7.75      4.88 o
 -13   1   6        7.90       11.15      5.02 o
 -12   1   6       16.81       16.41      3.75 o
 -11   1   6       59.46       61.31      2.93 o
 -10   1   6       24.86       25.41      2.51 o
  -9   1   6        1.14        1.00      4.55 o
  -8   1   6      158.53      156.67      4.96 o
  -7   1   6       59.65       58.29      2.39 o
  -6   1   6       28.48       27.00      2.03 o
  -5   1   6      147.05      140.78      4.80 o
  -4   1   6      273.91      276.24      6.33 o
  -3   1   6      197.89      191.77      3.45 o
  -2   1   6       52.46       48.41      1.35 o
  -1   1   6      651.75      652.91      4.95 o
   0   1   6      641.94      633.87      4.15 o
   1   1   6      632.78      632.68      6.94 o
   2   1   6       54.48       51.97      1.41 o
   3   1   6      206.37      207.78      3.37 o
   4   1   6      273.20      287.64      5.67 o
   5   1   6      154.84      149.78      4.50 o
   6   1   6       31.48       28.66      1.98 o
   7   1   6       55.72       55.05      2.07 o
   8   1   6      159.34      150.17      4.81 o
   9   1   6        1.70        1.73      4.44 o
  10   1   6       23.25       25.35      2.12 o
  11   1   6       59.24       61.01      2.45 o
  12   1   6       16.82       12.89      5.02 o
  13   1   6        7.80        6.10      4.90 o
  14   1   6        2.90        5.69      4.85 o
  15   1   6       11.89       12.23      2.26 o
 -14   2   6       12.65       10.81      5.33 o
 -13   2   6       12.25        7.11      5.48 o
 -12   2   6        1.46       -0.17      5.84 o
 -11   2   6       35.43       31.21      2.47 o
 -10   2   6       28.80       30.12      2.28 o
  -9   2   6        3.98        6.55      4.49 o
  -8   2   6      181.12      191.16      5.31 o
  -7   2   6       79.06       78.30      3.35 o
  -6   2   6       33.88       28.29      1.97 o
  -5   2   6       72.11       74.19      3.18 o
  -4   2   6       21.93       23.49      2.20 o
  -3   2   6      126.23      117.02      4.71 o
  -2   2   6       59.20       58.57      1.13 o
  -1   2   6      194.18      192.86      4.17 o
   0   2   6      241.31      234.39      2.21 o
   1   2   6      192.56      196.16      3.25 o
   2   2   6       55.33       54.86      1.13 o
   3   2   6      129.20      124.00      4.52 o
   4   2   6       22.18       20.29      1.80 o
   5   2   6       70.26       74.75      2.83 o
   6   2   6       36.95       32.64      2.04 o
   7   2   6       78.02       80.16      3.12 o
   8   2   6      180.32      182.69      5.14 o
   9   2   6        3.80        7.10      4.34 o
  10   2   6       28.10       27.44      2.27 o
  11   2   6       35.46       34.95      1.53 o
  12   2   6        1.34        1.80      4.80 o
  13   2   6       12.18        7.12      3.97 o
  14   2   6       12.83       14.96      5.17 o
 -15   3   6       16.85       14.44      1.70 o
 -14   3   6       21.58       20.83      2.50 o
 -13   3   6        6.92        8.10      5.20 o
 -12   3   6       14.32       13.71      5.87 o
 -11   3   6       31.70       28.53      2.53 o
 -10   3   6       23.87       27.10      1.63 o
  -9   3   6       76.88       76.35      2.81 o
  -8   3   6       19.08       18.70      2.13 o
  -7   3   6      164.04      167.82      5.26 o
  -6   3   6        7.71        6.91      4.36 o
  -5   3   6       10.49        0.98      4.30 o
  -4   3   6      462.04      446.01      7.57 o
  -3   3   6      204.26      198.97      5.74 o
  -2   3   6       69.29       67.66      1.48 o
  -1   3   6      126.35      120.29      1.91 o
   0   3   6      502.38      532.87      3.73 o
   1   3   6      135.18      125.93      2.23 o
   2   3   6       75.16       73.34      1.57 o
   3   3   6      199.83      196.56      4.96 o
   4   3   6      463.36      460.69      6.95 o
   5   3   6        8.37       13.03      3.96 o
   6   3   6        7.27        9.00      3.31 o
   7   3   6      167.01      156.94      4.99 o
   8   3   6       18.91       16.02      1.99 o
   9   3   6       75.69       75.31      3.03 o
  10   3   6       25.42       25.59      1.17 o
  11   3   6       33.42       36.69      1.55 o
  12   3   6       13.49       10.61      3.79 o
  13   3   6        6.28        8.95      4.90 o
  14   3   6       21.15       19.55      1.65 o
  15   3   6       16.71       17.17      2.82 o
 -14   4   6       13.21       14.49      3.02 o
 -13   4   6       26.56       23.90      2.59 o
 -12   4   6       65.27       68.01      3.02 o
 -11   4   6       18.89       17.29      2.34 o
 -10   4   6       36.29       35.26      2.46 o
  -9   4   6       23.65       21.18      1.95 o
  -8   4   6       16.47       13.21      1.95 o
  -7   4   6       29.25       26.78      2.01 o
  -6   4   6       30.25       27.23      2.13 o
  -5   4   6      165.41      159.80      5.40 o
  -4   4   6      268.67      265.06      6.13 o
  -3   4   6       74.58       79.95      2.83 o
  -2   4   6       17.16       18.75      1.92 o
  -1   4   6        1.21        3.27      4.10 o
   0   4   6       16.09       13.90      1.33 o
   1   4   6        1.52        0.00      4.12 o
   2   4   6       15.02       15.66      1.95 o
   3   4   6       76.97       76.82      3.26 o
   4   4   6      271.10      273.56      5.93 o
   5   4   6      164.01      153.39      4.85 o
   6   4   6       29.66       28.78      1.88 o
   7   4   6       29.92       30.45      2.03 o
   8   4   6       18.38       19.93      2.26 o
   9   4   6       22.98       22.01      2.16 o
  10   4   6       34.65       33.13      1.53 o
  11   4   6       19.14       17.55      1.62 o
  12   4   6       65.32       70.27      2.96 o
  13   4   6       26.49       28.00      1.76 o
  14   4   6       12.98       14.56      1.50 o
 -15   5   6       14.41       12.61      1.76 o
 -14   5   6        4.14        1.91      5.48 o
 -13   5   6        0.77        3.00      5.77 o
 -12   5   6        9.01       10.45      5.10 o
 -11   5   6      102.80      104.96      4.65 o
 -10   5   6       27.24       22.71      2.37 o
  -9   5   6       25.48       29.09      2.23 o
  -8   5   6       46.85       45.38      2.66 o
  -7   5   6      152.22      151.07      5.34 o
  -6   5   6       11.51       10.43      3.59 o
  -5   5   6      100.60      103.11      4.48 o
  -4   5   6      150.15      146.66      5.05 o
  -3   5   6       61.40       61.39      2.53 o
  -2   5   6      120.22      117.69      4.72 o
  -1   5   6       18.31       15.16      1.76 o
   0   5   6        1.84        2.24      2.95 o
   1   5   6       17.83       18.46      1.90 o
   2   5   6      114.72      112.71      4.36 o
   3   5   6       61.70       60.32      2.34 o
   4   5   6      146.98      153.79      4.91 o
   5   5   6       98.32      110.66      4.28 o
   6   5   6       12.50        6.27      4.26 o
   7   5   6      152.05      151.80      4.90 o
   8   5   6       47.17       46.12      2.22 o
   9   5   6       27.90       29.97      2.16 o
  10   5   6       26.17       25.64      1.53 o
  11   5   6      100.39      105.81      3.94 o
  12   5   6        9.30       10.66      5.04 o
  13   5   6        0.96        0.69      4.96 o
  14   5   6        4.33        7.04      4.94 o
  15   5   6       15.09       13.62      2.09 o
 -14   6   6       19.71       19.47      2.04 o
 -13   6   6        2.50        0.00      5.65 o
 -12   6   6        6.76       15.68      5.04 o
 -11   6   6        1.38        9.05      4.60 o
 -10   6   6       17.38        9.25      3.65 o
  -9   6   6       14.96       15.82      1.87 o
  -8   6   6       33.09       38.41      2.39 o
  -7   6   6       32.78       31.59      2.12 o
  -6   6   6       12.82       10.97      1.99 o
  -5   6   6       33.81       34.31      2.15 o
  -4   6   6      179.77      176.37      5.60 o
  -3   6   6      106.81       99.98      4.51 o
  -2   6   6       69.85       72.40      2.96 o
  -1   6   6        5.18        5.11      4.22 o
   0   6   6       60.38       60.66      1.82 o
   1   6   6        4.67        5.77      4.29 o
   2   6   6       72.50       74.51      2.90 o
   3   6   6      107.24      106.29      4.45 o
   4   6   6      173.79      170.21      5.08 o
   5   6   6       33.68       37.38      2.18 o
   6   6   6       11.84        9.93      3.61 o
   7   6   6       33.72       34.35      2.11 o
   8   6   6       33.83       34.37      2.18 o
   9   6   6       15.06       16.71      1.61 o
  10   6   6       18.97       20.36      1.43 o
  11   6   6        1.44        8.42      4.56 o
  12   6   6        6.21        5.46      5.19 o
  13   6   6        2.38        0.78      4.93 o
  14   6   6       20.18       20.13      2.21 o
 -15   7   6       19.55       20.14      1.74 o
 -14   7   6       16.06       14.50      1.90 o
 -13   7   6        0.38        4.87      5.18 o
 -12   7   6        6.68        4.13      5.23 o
 -11   7   6        1.70       -0.35      5.26 o
 -10   7   6        5.15       10.15      5.09 o
  -9   7   6       23.11       23.10      2.18 o
  -8   7   6       23.94       21.80      2.35 o
  -7   7   6       98.56       97.03      4.44 o
  -6   7   6       32.96       32.72      2.16 o
  -5   7   6       57.24       55.86      2.31 o
  -4   7   6       30.66       28.84      2.26 o
  -3   7   6      151.21      147.42      5.03 o
  -2   7   6       37.68       35.64      2.21 o
  -1   7   6      146.09      146.66      4.86 o
   0   7   6      449.76      456.70      5.26 o
   1   7   6      149.32      152.68      5.08 o
   2   7   6       34.22       36.45      2.05 o
   3   7   6      146.94      147.30      5.34 o
   4   7   6       31.98       32.03      2.06 o
   5   7   6       61.99       67.57      2.54 o
   6   7   6       31.55       33.76      2.30 o
   7   7   6       98.89      107.10      5.05 o
   8   7   6       23.83       19.30      2.06 o
   9   7   6       21.25       22.24      1.44 o
  10   7   6        5.73        8.19      3.73 o
  11   7   6        1.99        5.96      4.85 o
  12   7   6        6.92       12.43      5.16 o
  13   7   6        0.55        3.67      5.09 o
  14   7   6       15.98       14.24      2.32 o
  15   7   6       19.18       17.45      2.39 o
 -13   8   6       10.31        4.11      5.36 o
 -12   8   6       18.43       15.93      2.21 o
 -11   8   6       22.57       25.88      2.62 o
 -10   8   6        6.42        7.61      5.13 o
  -9   8   6       30.66       28.58      2.43 o
  -8   8   6       14.13       13.22      1.81 o
  -7   8   6       83.48       85.60      3.52 o
  -6   8   6       29.63       33.95      2.22 o
  -5   8   6       52.29       52.54      2.36 o
  -4   8   6      110.44      103.41      4.34 o
  -3   8   6       64.50       63.51      2.69 o
  -2   8   6       10.34       10.31      1.91 o
  -1   8   6      106.40      108.12      4.87 o
   0   8   6      334.65      334.05      4.78 o
   1   8   6      104.83      103.45      4.07 o
   2   8   6       11.69       14.63      2.04 o
   3   8   6       63.32       63.14      2.39 o
   4   8   6      112.95      108.91      4.43 o
   5   8   6       52.13       49.37      2.22 o
   6   8   6       29.48       30.41      2.11 o
   7   8   6       84.60       91.30      3.46 o
   8   8   6       13.03       11.36      1.32 o
   9   8   6       29.93       33.54      1.55 o
  10   8   6        7.28       10.81      5.13 o
  11   8   6       23.02       22.60      1.54 o
  12   8   6       18.70       17.69      1.54 o
  13   8   6       10.22        9.74      5.11 o
 -13   9   6       14.10       15.82      1.92 o
 -12   9   6        8.08        4.70      5.35 o
 -11   9   6       50.04       50.43      2.68 o
 -10   9   6       27.55       18.98      2.30 o
  -9   9   6        4.81        6.38      4.97 o
  -8   9   6       55.04       52.52      2.81 o
  -7   9   6       34.19       36.27      1.73 o
  -6   9   6       10.44        8.54      1.98 o
  -5   9   6       97.32      103.12      3.57 o
  -4   9   6       12.91       12.88      1.99 o
  -3   9   6      105.16      100.76      4.35 o
  -2   9   6       67.68       71.24      3.06 o
  -1   9   6       18.84       17.93      2.11 o
   0   9   6      164.27      171.48      3.74 o
   1   9   6       19.52       16.39      3.79 o
   2   9   6       71.10       74.11      2.99 o
   3   9   6      103.37      102.96      4.42 o
   4   9   6       13.18       16.02      3.89 o
   5   9   6       99.79       97.23      4.10 o
   6   9   6       10.99        9.41      4.78 o
   7   9   6       31.31       34.61      2.90 o
   8   9   6       56.57       53.94      2.39 o
   9   9   6        5.23        1.30      5.21 o
  10   9   6       26.33       23.63      1.48 o
  11   9   6       50.41       53.67      2.19 o
  12   9   6        8.48       12.68      5.19 o
  13   9   6       14.21       14.06      2.11 o
 -12  10   6        0.44       -5.20      5.20 o
 -11  10   6       14.22       12.08      5.34 o
 -10  10   6       15.08       17.94      5.20 o
  -9  10   6       12.81       11.12      5.25 o
  -8  10   6      156.29      154.06      6.54 o
  -7  10   6       60.38       56.31      2.88 o
  -6  10   6       25.96       26.68      1.34 o
  -5  10   6       18.79       19.48      2.45 o
  -4  10   6       94.26       97.96      4.06 o
  -3  10   6       15.61       11.31      1.97 o
  -2  10   6       11.76       10.67      2.07 o
  -1  10   6       12.56       11.82      1.85 o
   0  10   6       59.90       55.38      1.66 o
   1  10   6       12.11        9.10      4.53 o
   2  10   6       10.35       14.92      4.45 o
   3  10   6       16.32       17.60      2.31 o
   4  10   6       96.27      101.03      4.11 o
   5  10   6       18.53       16.85      1.98 o
   6  10   6       27.82       31.58      1.32 o
   7  10   6       59.23       58.63      2.69 o
   8  10   6      153.53      155.52      5.62 o
   9  10   6       13.12        8.38      3.53 o
  10  10   6       15.47       16.14      1.66 o
  11  10   6       14.16       13.43      3.96 o
  12  10   6        0.42        7.10      4.78 o
 -11  11   6        6.24        3.54      5.19 o
 -10  11   6       18.06       16.75      4.38 o
  -9  11   6       62.88       65.36      2.83 o
  -8  11   6       25.87       24.77      2.47 o
  -7  11   6       43.33       43.18      2.65 o
  -6  11   6       31.60       29.81      1.75 o
  -5  11   6       38.11       35.82      1.33 o
  -4  11   6      176.13      171.63      5.67 o
  -3  11   6       34.70       32.62      2.34 o
  -2  11   6       31.91       30.75      2.23 o
  -1  11   6       29.21       28.01      2.24 o
   0  11   6        3.38        3.77      3.17 o
   1  11   6       30.88       30.29      2.07 o
   2  11   6       32.40       32.32      2.16 o
   3  11   6       36.41       35.61      2.13 o
   4  11   6      177.94      178.30      5.70 o
   5  11   6       35.16       34.78      2.09 o
   6  11   6       30.48       30.98      1.60 o
   7  11   6       43.76       48.20      1.82 o
   8  11   6       24.94       25.50      1.71 o
   9  11   6       63.33       71.23      3.06 o
  10  11   6       18.37       12.71      5.39 o
  11  11   6        6.59        0.70      5.31 o
 -14  12   6       11.84       11.42      3.30 o
 -10  12   6       14.00       15.57      2.38 o
  -9  12   6       23.12       21.79      2.47 o
  -8  12   6       46.37       43.46      2.72 o
  -7  12   6       48.92       47.89      2.82 o
  -6  12   6        1.44        1.19      5.14 o
  -5  12   6       30.54       29.65      1.65 o
  -4  12   6      110.78      111.45      4.89 o
  -3  12   6       23.46       22.16      1.86 o
  -2  12   6       67.58       72.08      2.99 o
  -1  12   6        5.55        4.85      4.65 o
   0  12   6      112.68      117.66      3.24 o
   1  12   6        5.46        4.66      4.59 o
   2  12   6       70.65       74.20      3.02 o
   3  12   6       24.07       22.97      1.28 o
   4  12   6      106.71      113.02      4.73 o
   5  12   6       30.12       25.76      1.52 o
   6  12   6        1.58        4.43      4.86 o
   7  12   6       49.66       55.76      2.13 o
   8  12   6       47.55       45.21      2.13 o
   9  12   6       22.48       21.98      1.58 o
  10  12   6       13.32        6.96      5.32 o
  14  12   6       12.37       15.26      2.52 o
 -11  13   6       24.67       23.78      2.38 o
  -9  13   6        2.20        3.81      5.18 o
  -8  13   6        0.78        4.11      4.99 o
  -7  13   6       14.05       13.18      5.37 o
  -6  13   6       89.64       83.58      3.87 o
  -5  13   6       38.74       36.97      1.75 o
  -4  13   6        5.84        9.10      4.99 o
  -3  13   6       18.78       21.63      1.62 o
  -2  13   6       11.05       14.09      5.11 o
  -1  13   6       46.44       45.96      1.77 o
   0  13   6      128.48      129.47      3.77 o
   1  13   6       44.78       48.25      2.03 o
   2  13   6       11.12        5.63      5.04 o
   3  13   6       20.08       23.24      1.57 o
   4  13   6        5.38        8.10      4.74 o
   5  13   6       37.51       40.43      1.80 o
   6  13   6       88.96       84.63      3.82 o
   7  13   6       14.38       13.66      4.99 o
   8  13   6        0.62       -1.91      5.13 o
   9  13   6        2.10        5.65      5.11 o
  11  13   6       25.10       24.59      2.69 o
 -12  14   6       15.78       15.88      1.81 o
  -8  14   6        0.23       -3.19      5.14 o
  -7  14   6        1.28        0.54      4.78 o
  -6  14   6        3.23       -2.75      5.48 o
  -5  14   6        1.55        7.35      4.79 o
  -4  14   6       75.88       75.44      3.14 o
  -3  14   6       60.80       64.07      2.68 o
  -2  14   6       50.77       48.19      1.96 o
  -1  14   6        1.48        3.90      4.89 o
   0  14   6       32.75       30.42      1.28 o
   1  14   6        1.50        1.57      4.82 o
   2  14   6       48.49       52.16      2.30 o
   3  14   6       61.04       60.08      2.59 o
   4  14   6       77.64       84.64      3.41 o
   5  14   6        1.44        0.60      4.79 o
   6  14   6        3.26       -3.96      5.35 o
   7  14   6        1.14        3.58      4.99 o
   8  14   6        0.35        7.54      4.71 o
  12  14   6       15.69       18.82      2.53 o
  -8  15   6       16.01       12.98      2.32 o
  -7  15   6       54.89       54.86      1.95 o
  -6  15   6       13.22       13.40      4.35 o
  -5  15   6        3.03        6.19      4.95 o
  -4  15   6       14.27       13.75      5.28 o
  -3  15   6        7.42       10.91      5.02 o
  -2  15   6       37.94       34.33      1.86 o
  -1  15   6       62.81       60.27      2.45 o
   0  15   6       18.45       18.86      2.74 o
   1  15   6       61.59       60.30      2.55 o
   2  15   6       36.96       33.59      1.63 o
   3  15   6        8.12        7.17      4.85 o
   4  15   6       13.92       15.19      4.09 o
   5  15   6        2.50        5.31      4.91 o
   6  15   6       13.92       13.93      1.44 o
   7  15   6       56.54       58.94      2.92 o
   8  15   6       16.57       15.18      2.42 o
  -6  16   6       12.20       11.97      1.70 o
  -5  16   6        8.14       14.96      5.01 o
  -4  16   6        8.56       13.68      4.07 o
  -3  16   6        7.56        9.21      5.19 o
  -2  16   6        8.96        3.77      5.50 o
  -1  16   6       11.77       15.57      5.12 o
   0  16   6       31.22       32.21      1.23 o
   1  16   6       11.56       11.35      3.81 o
   2  16   6        9.35       10.80      4.87 o
   3  16   6        7.50        9.37      5.01 o
   4  16   6        7.86        7.23      5.19 o
   5  16   6        8.16        7.39      5.11 o
   6  16   6       12.88       12.10      5.41 o
 -11  17   6       12.78       12.94      1.71 o
 -10  17   6       15.50       16.53      1.91 o
  -5  17   6       11.63        9.69      1.59 o
  -3  17   6       29.20       28.08      1.71 o
  -2  17   6        4.17        9.56      4.96 o
  -1  17   6       53.38       52.68      2.34 o
   0  17   6       19.32       19.45      1.66 o
   1  17   6       51.43       52.70      1.91 o
   2  17   6        4.21        6.25      4.85 o
   3  17   6       30.04       30.79      1.67 o
   5  17   6       11.93       10.04      2.37 o
  10  17   6       15.46       14.81      2.47 o
  11  17   6       12.81       11.45      3.31 o
  -4  18   6       15.96       15.76      1.66 o
   4  18   6       15.74       16.90      2.32 o
  -8  19   6       13.80       16.25      1.93 o
  -5  19   6       18.71       19.15      2.08 o
  -3  19   6       19.14       16.78      1.59 o
   0  19   6       21.81       22.85      2.83 o
   3  19   6       19.08       20.47      2.31 o
   5  19   6       17.98       18.28      2.51 o
   8  19   6       13.72       11.57      2.13 o
  -8  20   6       16.47       16.35      1.96 o
  -6  20   6       14.04       14.77      1.76 o
   0  20   6       19.13       19.58      1.60 o
   6  20   6       14.51       12.59      2.31 o
   8  20   6       16.08       15.40      2.30 o
  -6  21   6       13.29       12.73      1.60 o
  -3  21   6       12.19       10.86      1.77 o
  -2  21   6       10.62       10.54      1.66 o
  -1  21   6       15.00       15.21      1.68 o
   1  21   6       14.75       16.53      2.77 o
   2  21   6       10.80       13.43      3.25 o
   3  21   6       12.72       10.75      2.45 o
   6  21   6       13.00       10.23      2.29 o
  -4  23   6       17.89       19.92      2.87 o
   4  23   6       17.81       16.33      2.37 o
   0   0   7       10.19       11.92      1.29 o
   1   0   7       14.12       13.28      1.56 o
   2   0   7      114.23      122.42      4.70 o
   3   0   7       74.85       79.18      2.05 o
   4   0   7        8.09        3.41      3.18 o
   5   0   7        5.10        4.55      3.14 o
   6   0   7        3.20        2.62      2.63 o
   7   0   7      317.98      331.41      7.30 o
   8   0   7        4.28        3.76      1.81 o
   9   0   7        5.88       -0.77      3.67 o
  10   0   7        0.78        3.26      3.54 o
  11   0   7       53.79       59.27      1.69 o
  12   0   7        0.07       -0.78      3.87 o
  14   0   7       22.33       18.46      1.76 o
 -12   1   7       12.04       14.79      5.78 o
 -11   1   7        4.34        9.53      5.09 o
 -10   1   7       21.59       23.10      1.63 o
  -9   1   7       35.07       31.48      1.71 o
  -8   1   7        9.70        8.85      3.65 o
  -7   1   7       11.97       14.09      2.24 o
  -6   1   7       26.13       22.35      2.13 o
  -5   1   7       42.05       41.13      2.38 o
  -4   1   7        3.17        4.89      2.37 o
  -3   1   7      118.81      119.39      4.90 o
  -2   1   7       12.48       11.88      1.82 o
  -1   1   7       60.03       59.02      2.29 o
   0   1   7        1.31        0.48      2.93 o
   1   1   7       61.57       64.38      2.93 o
   2   1   7       12.51       10.20      1.96 o
   3   1   7      120.77      138.17      4.62 o
   4   1   7        2.98        7.54      4.11 o
   5   1   7       39.79       39.23      2.07 o
   6   1   7       26.26       24.95      1.68 o
   7   1   7       12.60       12.48      2.99 o
   8   1   7       10.02        4.33      3.80 o
   9   1   7       35.09       32.71      1.62 o
  10   1   7       21.18       21.41      1.66 o
  11   1   7        3.84       -0.17      5.25 o
  12   1   7       12.35        7.31      5.24 o
 -15   2   7       32.03       35.79      3.06 o
 -12   2   7       22.15       19.22      1.67 o
 -11   2   7       45.94       47.88      2.12 o
 -10   2   7       36.93       35.13      1.85 o
  -9   2   7       11.70       12.15      4.09 o
  -8   2   7       30.67       30.92      1.73 o
  -7   2   7       41.48       42.93      2.34 o
  -6   2   7       60.03       64.77      2.66 o
  -5   2   7       78.43       77.84      3.41 o
  -4   2   7       67.18       69.87      2.74 o
  -3   2   7      146.83      143.41      5.33 o
  -2   2   7       14.87       11.19      1.75 o
  -1   2   7      120.06      118.80      4.52 o
   0   2   7       10.67       11.52      1.48 o
   1   2   7      122.95      129.35      4.72 o
   2   2   7       15.80       13.30      3.46 o
   3   2   7      139.47      137.42      4.64 o
   4   2   7       65.68       69.00      2.69 o
   5   2   7       75.32       75.57      3.28 o
   6   2   7       59.31       60.56      2.07 o
   7   2   7       44.35       44.72      2.00 o
   8   2   7       31.47       32.17      1.70 o
   9   2   7       12.82       10.93      5.21 o
  10   2   7       36.23       33.92      1.73 o
  11   2   7       44.01       46.23      1.68 o
  12   2   7       22.52       16.01      4.45 o
  15   2   7       32.69       36.91      2.66 o
 -13   3   7       46.03       39.57      3.29 o
 -12   3   7        7.33        7.60      5.31 o
 -11   3   7        3.17        3.41      5.35 o
 -10   3   7       32.63       32.67      1.67 o
  -9   3   7        3.29        2.08      5.16 o
  -8   3   7       29.04       29.87      1.67 o
  -7   3   7       48.69       45.48      2.60 o
  -6   3   7       47.63       45.87      2.35 o
  -5   3   7      165.19      165.33      5.74 o
  -4   3   7       25.80       21.64      2.07 o
  -3   3   7        2.53       -3.33      4.43 o
  -2   3   7       37.54       36.86      2.16 o
  -1   3   7       89.53       95.03      3.75 o
   0   3   7       12.74       11.76      1.70 o
   1   3   7       92.54       96.72      4.05 o
   2   3   7       37.56       38.05      2.26 o
   3   3   7        2.07        3.28      4.30 o
   4   3   7       25.68       28.24      2.30 o
   5   3   7      162.36      158.29      5.01 o
   6   3   7       47.39       44.92      1.95 o
   7   3   7       47.92       47.84      1.68 o
   8   3   7       28.97       31.93      1.55 o
   9   3   7        3.84        7.87      4.96 o
  10   3   7       33.13       33.93      1.60 o
  11   3   7        3.39        0.33      5.08 o
  12   3   7        7.06        9.81      5.03 o
  13   3   7       46.43       46.35      2.98 o
 -12   4   7        0.82       -5.39      5.39 o
 -11   4   7       19.58       21.83      1.90 o
 -10   4   7        3.58        3.26      5.37 o
  -9   4   7       15.50       15.51      1.63 o
  -8   4   7      136.84      137.54      6.18 o
  -7   4   7       31.67       27.87      2.49 o
  -6   4   7       28.59       27.60      2.20 o
  -5   4   7       61.66       59.54      2.60 o
  -4   4   7      115.68      118.35      5.27 o
  -3   4   7      300.05      303.99      7.03 o
  -2   4   7       22.57       22.53      1.97 o
  -1   4   7       51.54       49.28      2.32 o
   0   4   7        8.84        9.56      1.78 o
   1   4   7       47.44       46.07      2.09 o
   2   4   7       22.19       24.18      2.12 o
   3   4   7      297.95      320.87      6.33 o
   4   4   7      117.90      126.03      4.79 o
   5   4   7       66.41       71.90      2.97 o
   6   4   7       27.52       28.00      1.60 o
   7   4   7       30.42       30.07      1.16 o
   8   4   7      136.79      136.98      5.41 o
   9   4   7       15.85       16.85      1.66 o
  10   4   7        3.35        5.56      4.86 o
  11   4   7       20.27       21.31      1.57 o
  12   4   7        1.02        8.30      4.58 o
 -12   5   7        0.72       -1.99      5.43 o
 -11   5   7       11.43       12.34      4.15 o
 -10   5   7       27.29       27.02      1.88 o
  -9   5   7       46.63       44.49      1.85 o
  -8   5   7        7.20        8.62      5.20 o
  -7   5   7       20.21       21.59      1.81 o
  -6   5   7       48.99       50.34      2.57 o
  -5   5   7       71.47       67.74      3.29 o
  -4   5   7       47.48       48.43      2.35 o
  -3   5   7      122.99      128.22      5.26 o
  -2   5   7       56.31       56.93      2.51 o
  -1   5   7       23.62       21.31      2.14 o
   0   5   7      185.02      181.06      3.87 o
   1   5   7       24.25       23.04      2.12 o
   2   5   7       56.25       56.50      2.36 o
   3   5   7      120.94      126.47      4.71 o
   4   5   7       47.80       51.13      2.28 o
   5   5   7       76.23       75.57      2.82 o
   6   5   7       48.70       48.77      1.63 o
   7   5   7       18.56       20.36      1.50 o
   8   5   7        7.53        8.46      5.06 o
   9   5   7       46.55       45.55      1.92 o
  10   5   7       26.90       29.74      1.62 o
  11   5   7       12.04       17.61      5.27 o
  12   5   7        0.76       -1.14      5.12 o
 -11   6   7       25.48       26.26      1.76 o
 -10   6   7       20.98       21.72      1.69 o
  -9   6   7        8.12        8.99      5.26 o
  -8   6   7       13.10        8.52      3.98 o
  -7   6   7       62.87       64.47      2.53 o
  -6   6   7       26.79       26.64      1.38 o
  -5   6   7       50.45       48.99      2.39 o
  -4   6   7        6.17        2.38      4.70 o
  -3   6   7        3.44        0.44      4.62 o
  -2   6   7        5.48        7.91      2.47 o
  -1   6   7      123.88      112.18      4.67 o
   0   6   7       83.15       95.57      2.96 o
   1   6   7      128.03      119.06      4.85 o
   2   6   7        5.00        5.16      4.32 o
   3   6   7        3.53        1.53      4.43 o
   4   6   7        6.47        7.69      4.55 o
   5   6   7       52.13       57.13      2.24 o
   6   6   7       27.50       26.28      1.23 o
   7   6   7       63.23       67.91      3.21 o
   8   6   7       12.43       11.41      3.61 o
   9   6   7        7.49        1.48      5.42 o
  10   6   7       21.35       17.47      3.69 o
  11   6   7       24.91       28.54      1.62 o
 -12   7   7       12.77       12.74      2.54 o
 -11   7   7       24.17       24.72      1.83 o
 -10   7   7        3.11        4.15      5.24 o
  -9   7   7       22.82       19.05      1.65 o
  -8   7   7       34.59       35.07      1.75 o
  -7   7   7       19.95       17.32      1.60 o
  -6   7   7        0.67        7.01      4.91 o
  -5   7   7      111.44      115.85      3.35 o
  -4   7   7        9.44        9.43      4.68 o
  -3   7   7       52.37       56.90      2.64 o
  -2   7   7       76.98       77.60      3.64 o
  -1   7   7       68.62       69.55      2.87 o
   0   7   7       78.71       84.04      2.60 o
   1   7   7       70.95       75.71      3.18 o
   2   7   7       76.83       81.84      3.34 o
   3   7   7       50.63       52.30      2.34 o
   4   7   7        9.78        6.03      4.74 o
   5   7   7      114.38      122.97      3.42 o
   6   7   7        0.71       -2.84      4.89 o
   7   7   7       18.37       13.40      3.72 o
   8   7   7       34.52       35.88      1.67 o
   9   7   7       24.08       22.62      1.57 o
  10   7   7        3.08        7.88      4.79 o
  11   7   7       23.40       24.23      1.55 o
  12   7   7       12.88       12.58      2.29 o
 -11   8   7       26.18       25.09      1.53 o
 -10   8   7       11.56       15.84      5.34 o
  -9   8   7       18.53       19.21      1.76 o
  -8   8   7       17.57       16.54      4.52 o
  -7   8   7       87.87       81.58      3.45 o
  -6   8   7       14.86       17.15      1.70 o
  -5   8   7       36.84       32.35      1.74 o
  -4   8   7        8.13        7.79      1.81 o
  -3   8   7       44.00       43.77      2.45 o
  -2   8   7      151.87      149.70      5.73 o
  -1   8   7       73.33       76.22      3.13 o
   0   8   7       62.86       62.79      1.91 o
   1   8   7       76.06       78.00      3.05 o
   2   8   7      152.50      156.75      5.31 o
   3   8   7       47.41       50.02      2.38 o
   4   8   7        7.79        6.77      3.42 o
   5   8   7       34.15       31.74      1.61 o
   6   8   7       14.32       18.74      1.66 o
   7   8   7       84.68       85.53      2.99 o
   8   8   7       18.23       17.09      1.48 o
   9   8   7       19.85       19.92      1.60 o
  10   8   7       11.22       12.15      5.08 o
  11   8   7       26.59       25.73      1.91 o
 -10   9   7       15.24       10.24      5.66 o
  -9   9   7       45.11       41.62      1.96 o
  -8   9   7       17.11       14.03      4.52 o
  -7   9   7       61.56       61.84      2.52 o
  -6   9   7       29.14       30.58      1.83 o
  -5   9   7        1.27        1.35      5.35 o
  -4   9   7       68.25       65.00      2.83 o
  -3   9   7       95.53       94.53      4.41 o
  -2   9   7       40.15       44.40      1.53 o
  -1   9   7      202.13      210.52      6.28 o
   0   9   7       11.89       12.15      1.71 o
   1   9   7      207.48      203.03      5.89 o
   2   9   7       39.91       39.37      1.49 o
   3   9   7       90.90       90.29      3.92 o
   4   9   7       67.80       64.12      3.12 o
   5   9   7        0.81       -1.61      4.85 o
   6   9   7       28.78       30.52      1.57 o
   7   9   7       62.33       66.34      3.00 o
   8   9   7       17.61       18.56      4.12 o
   9   9   7       45.27       48.53      2.05 o
  10   9   7       15.04       10.17      3.88 o
 -14  10   7       10.98       11.73      3.36 o
 -13  10   7       15.15       13.19      2.73 o
 -11  10   7       15.09       17.16      2.74 o
  -9  10   7       10.54        6.70      5.36 o
  -8  10   7       11.46       11.58      5.58 o
  -7  10   7       45.18       44.53      1.85 o
  -6  10   7       91.22       84.02      4.01 o
  -5  10   7        6.63        8.37      5.18 o
  -4  10   7        6.18        7.52      5.24 o
  -3  10   7      139.31      137.67      5.72 o
  -2  10   7        5.36        3.15      5.16 o
  -1  10   7        7.99        7.78      5.13 o
   0  10   7       25.03       27.55      1.22 o
   1  10   7        7.09       -0.40      5.05 o
   2  10   7        4.92        2.16      5.06 o
   3  10   7      136.40      131.66      5.96 o
   4  10   7        5.69        9.71      4.79 o
   5  10   7        7.77       13.11      4.99 o
   6  10   7       91.09       88.45      3.44 o
   7  10   7       46.23       46.42      2.11 o
   8  10   7       11.98       12.80      3.74 o
   9  10   7        9.59       12.11      5.01 o
  11  10   7       14.86       14.19      2.38 o
  13  10   7       15.81       14.72      2.23 o
  14  10   7       11.06       12.72      2.99 o
 -11  11   7       15.64       14.10      2.47 o
  -9  11   7        4.38       10.75      4.99 o
  -8  11   7       12.88        8.29      4.21 o
  -7  11   7       13.30       10.50      3.87 o
  -6  11   7       18.51       19.16      1.82 o
  -5  11   7       71.76       72.21      3.12 o
  -4  11   7       60.06       60.27      2.55 o
  -3  11   7        6.81        9.64      5.17 o
  -2  11   7        1.64        3.98      5.27 o
  -1  11   7       13.42       12.12      1.57 o
   0  11   7        3.09        3.36      3.61 o
   1  11   7       11.94       11.51      3.69 o
   2  11   7        1.62       -0.99      4.86 o
   3  11   7        7.18        6.28      5.18 o
   4  11   7       60.94       65.04      2.65 o
   5  11   7       72.72       83.29      3.37 o
   6  11   7       18.15       16.19      1.76 o
   7  11   7       12.42       11.32      4.25 o
   8  11   7       12.66       14.56      1.54 o
   9  11   7        4.85        6.16      5.10 o
  11  11   7       15.61       14.28      2.72 o
  -8  12   7        3.63        8.19      5.28 o
  -7  12   7       11.46       12.28      5.32 o
  -6  12   7       14.45        8.97      4.29 o
  -5  12   7       15.56       10.47      5.65 o
  -4  12   7       11.95        7.73      5.64 o
  -3  12   7       45.86       42.08      1.81 o
  -2  12   7       60.60       61.86      2.82 o
  -1  12   7       20.02       16.49      1.62 o
   0  12   7       50.57       49.51      2.25 o
   1  12   7       20.13       15.36      1.51 o
   2  12   7       59.81       59.44      2.68 o
   3  12   7       45.55       43.81      1.78 o
   4  12   7       12.54        9.18      5.37 o
   5  12   7       16.61       15.63      4.34 o
   6  12   7       14.40       14.67      1.53 o
   7  12   7       10.83        9.12      1.46 o
   8  12   7        3.54       -3.04      5.31 o
 -13  13   7       11.12       10.60      2.70 o
  -7  13   7        3.76       -0.92      5.78 o
  -6  13   7        0.70       -0.37      5.48 o
  -5  13   7        9.15        9.05      5.29 o
  -4  13   7       14.98       14.02      1.67 o
  -3  13   7       22.20       21.10      1.66 o
  -2  13   7       15.23       10.62      5.57 o
  -1  13   7       10.83       11.46      4.11 o
   0  13   7       20.53       21.37      1.20 o
   1  13   7       10.80       12.36      5.12 o
   2  13   7       15.14       13.91      4.25 o
   3  13   7       22.32       20.72      1.57 o
   4  13   7       15.30       13.80      1.50 o
   5  13   7        9.72       11.14      5.18 o
   6  13   7        0.66        5.33      5.01 o
   7  13   7        3.65        9.89      5.06 o
  13  13   7       10.89       10.01      2.65 o
 -11  14   7       15.45       12.37      2.58 o
 -10  14   7       14.72       14.62      2.70 o
  -7  14   7       30.18       31.59      2.72 o
  -5  14   7       19.08       16.77      4.45 o
  -4  14   7       20.91       23.04      1.91 o
  -3  14   7        4.99       10.17      5.20 o
  -2  14   7       11.55        6.87      5.46 o
  -1  14   7       10.77       11.75      4.28 o
   0  14   7        2.41        0.42      3.73 o
   1  14   7       10.77        9.39      1.52 o
   2  14   7       11.44       -0.09      5.72 o
   3  14   7        4.28        7.65      4.96 o
   4  14   7       21.51       23.90      1.78 o
   5  14   7       19.44       17.07      4.78 o
   7  14   7       30.71       29.68      2.65 o
  10  14   7       14.51       13.43      2.50 o
  11  14   7       14.93       15.24      3.02 o
 -11  15   7       13.94       13.09      2.76 o
  -5  15   7       32.05       32.90      2.68 o
  -4  15   7       31.44       31.83      2.50 o
  -3  15   7       16.46       16.21      1.50 o
  -2  15   7       43.41       41.86      1.84 o
  -1  15   7        2.05        2.76      5.37 o
   0  15   7       81.00       82.68      2.91 o
   1  15   7        2.05        0.98      5.09 o
   2  15   7       43.15       40.33      1.77 o
   3  15   7       16.92       16.37      2.05 o
   4  15   7       31.05       28.98      2.68 o
   5  15   7       31.59       32.60      2.59 o
  11  15   7       13.80       11.98      2.47 o
  -9  16   7       13.96       17.63      2.51 o
  -7  16   7       22.21       21.11      2.55 o
  -3  16   7       12.81       11.32      2.53 o
  -2  16   7       22.42       22.87      2.39 o
   2  16   7       23.21       26.64      2.46 o
   3  16   7       13.01       11.83      2.42 o
   7  16   7       21.23       20.89      2.45 o
   9  16   7       14.31       20.47      2.61 o
  -9  17   7       23.06       19.13      2.74 o
  -6  17   7       13.03       11.72      2.87 o
  -4  17   7       13.19       10.51      2.34 o
  -1  17   7       11.84        8.99      2.23 o
   1  17   7       12.15       10.97      2.35 o
   4  17   7       13.33       12.23      2.31 o
   6  17   7       12.88       11.66      2.92 o
   9  17   7       23.27       21.63      2.68 o
  -7  20   7       13.41       13.89      2.66 o
  -5  20   7       12.89       12.21      2.26 o
   5  20   7       13.38       14.73      2.52 o
   7  20   7       13.09       12.98      2.35 o
  -6  21   7       23.77       24.89      2.88 o
  -3  21   7       20.00       23.85      2.79 o
   3  21   7       20.22       19.29      2.77 o
   6  21   7       23.69       28.40      2.93 o
   0   0   8        2.50       -0.72      2.62 o
   1   0   8       58.18       60.50      1.39 o
   2   0   8       80.38       78.99      1.42 o
   3   0   8        4.49        0.52      5.57 o
   4   0   8       13.19        7.24      3.13 o
   5   0   8       77.91       75.91      2.91 o
   6   0   8       18.73       18.93      1.31 o
   7   0   8       96.95       98.73      4.10 o
   8   0   8       13.24       12.27      3.09 o
   9   0   8       25.36       25.25      1.23 o
  10   0   8       10.03        8.61      4.49 o
  13   0   8       28.92       29.09      2.05 o
 -11   1   8       16.81       11.72      2.31 o
 -10   1   8       24.29       22.34      1.75 o
  -9   1   8        5.86       -0.71      5.46 o
  -8   1   8        9.61       11.93      5.31 o
  -7   1   8        6.14        7.81      5.12 o
  -6   1   8       35.53       32.70      1.92 o
  -5   1   8       34.19       28.97      1.70 o
  -4   1   8       23.46       23.05      1.63 o
  -3   1   8       21.88       21.74      1.74 o
  -2   1   8       62.31       63.94      1.65 o
  -1   1   8       23.44       24.02      2.19 o
   0   1   8        0.07       -2.20      2.66 o
   1   1   8       24.26       26.68      1.56 o
   2   1   8       63.34       66.58      1.48 o
   3   1   8       21.90       22.73      1.45 o
   4   1   8       23.25       20.18      3.89 o
   5   1   8       33.77       30.73      1.65 o
   6   1   8       34.61       36.23      1.85 o
   7   1   8        6.32        2.05      5.20 o
   8   1   8        9.91        4.51      5.19 o
   9   1   8        5.87       -2.13      5.29 o
  10   1   8       24.85       25.04      1.68 o
  11   1   8       16.77       15.01      2.18 o
 -10   2   8       21.51       23.14      1.86 o
  -9   2   8       57.11       60.26      2.28 o
  -8   2   8       20.47       18.73      1.74 o
  -7   2   8        8.26        6.39      4.71 o
  -6   2   8       36.98       33.62      1.85 o
  -5   2   8       58.22       60.58      2.41 o
  -4   2   8       37.49       39.64      1.99 o
  -3   2   8      127.45      123.00      5.49 o
  -2   2   8        0.95       -1.45      3.34 o
  -1   2   8       94.78       94.73      4.14 o
   0   2   8        4.10        5.87      2.60 o
   1   2   8      100.90       99.92      2.46 o
   2   2   8        0.91       -0.10      2.67 o
   3   2   8      126.77      125.01      4.76 o
   4   2   8       38.24       43.30      1.60 o
   5   2   8       58.73       66.25      2.88 o
   6   2   8       37.74       37.05      1.68 o
   7   2   8        7.14        6.42      5.08 o
   8   2   8       20.68       22.68      1.58 o
   9   2   8       57.16       59.20      2.37 o
  10   2   8       21.27       24.04      1.68 o
 -10   3   8        5.81        3.82      5.57 o
  -9   3   8        0.91        7.78      5.02 o
  -8   3   8        1.52        0.00      5.31 o
  -7   3   8        3.25        4.68      5.13 o
  -6   3   8       38.20       38.61      1.90 o
  -5   3   8       14.01       12.86      4.50 o
  -4   3   8        4.99        4.11      5.06 o
  -3   3   8       33.36       33.12      1.82 o
  -2   3   8       70.45       65.38      3.57 o
  -1   3   8       44.69       45.85      1.74 o
   0   3   8        7.43        8.63      1.36 o
   1   3   8       43.73       44.01      1.88 o
   2   3   8       70.52       74.27      3.44 o
   3   3   8       32.59       32.12      1.51 o
   4   3   8        4.53       10.37      4.45 o
   5   3   8       14.40       14.67      1.61 o
   6   3   8       39.29       39.60      1.81 o
   7   3   8        3.25        3.06      4.80 o
   8   3   8        1.40        4.38      4.98 o
   9   3   8        0.91       -3.79      5.27 o
  10   3   8        5.35        7.71      5.29 o
 -17   4   8       12.54       12.29      2.53 o
 -10   4   8        1.93        0.46      5.31 o
  -9   4   8       26.99       25.32      5.05 o
  -8   4   8       21.33       22.41      1.80 o
  -7   4   8       10.79       10.22      5.37 o
  -6   4   8        2.87       -1.99      5.43 o
  -5   4   8       48.37       47.22      2.00 o
  -4   4   8       15.37       14.85      1.62 o
  -3   4   8        7.86        1.42      5.28 o
  -2   4   8      126.60      132.10      5.86 o
  -1   4   8      136.17      136.73      5.73 o
   0   4   8       30.37       28.41      1.50 o
   1   4   8      136.57      141.78      5.66 o
   2   4   8      126.56      132.13      5.48 o
   3   4   8        7.54        5.62      4.78 o
   4   4   8       15.14       15.04      1.60 o
   5   4   8       49.68       54.32      2.55 o
   6   4   8        2.63        1.47      4.99 o
   7   4   8        9.93        6.91      3.81 o
   8   4   8       21.08       25.25      1.70 o
   9   4   8       27.42       28.16      1.65 o
  10   4   8        1.97        3.35      5.16 o
  17   4   8       12.50       16.19      2.59 o
 -10   5   8       14.32       10.53      3.37 o
  -9   5   8        7.98        7.43      5.54 o
  -8   5   8       27.09       27.17      1.70 o
  -7   5   8        7.23        9.71      5.29 o
  -6   5   8       18.09       13.32      3.82 o
  -5   5   8        5.90        9.74      5.17 o
  -4   5   8        9.41        6.97      5.26 o
  -3   5   8        5.75        6.24      5.11 o
  -2   5   8       48.49       46.93      1.90 o
  -1   5   8        8.42        1.48      5.28 o
   0   5   8        3.40       -2.27      3.62 o
   1   5   8        8.84        7.79      5.14 o
   2   5   8       48.63       50.60      1.93 o
   3   5   8        5.76        3.36      4.94 o
   4   5   8        9.96       10.43      4.83 o
   5   5   8        6.11        6.87      4.75 o
   6   5   8       18.01       14.26      3.69 o
   7   5   8        7.31        4.74      2.00 o
   8   5   8       26.14       28.62      1.62 o
   9   5   8        7.92       10.04      5.16 o
  10   5   8       14.91       13.30      2.79 o
 -13   6   8       36.16       30.49      2.81 o
  -9   6   8       31.22       32.37      1.96 o
  -8   6   8        6.46        4.59      5.64 o
  -7   6   8       26.02       24.50      1.70 o
  -6   6   8       50.87       52.55      2.18 o
  -5   6   8       46.00       46.00      2.03 o
  -4   6   8        2.37        0.77      5.13 o
  -3   6   8       17.98       18.54      1.70 o
  -2   6   8        8.12        6.68      5.16 o
  -1   6   8       34.29       30.33      1.80 o
   0   6   8       12.29       11.88      2.79 o
   1   6   8       35.38       33.50      1.68 o
   2   6   8        8.19        6.95      5.02 o
   3   6   8       16.44       15.33      1.82 o
   4   6   8        2.47        1.25      1.96 o
   5   6   8       47.36       46.48      1.77 o
   6   6   8       50.11       52.78      2.08 o
   7   6   8       25.00       26.13      1.65 o
   8   6   8        6.67        5.71      5.02 o
   9   6   8       31.10       34.69      1.85 o
  13   6   8       35.60       36.35      2.67 o
  -8   7   8       13.02       17.38      5.27 o
  -7   7   8        4.57       10.34      5.25 o
  -6   7   8       43.07       41.88      1.93 o
  -5   7   8        2.76        0.79      5.29 o
  -4   7   8        1.15       -2.26      5.37 o
  -3   7   8       10.70        8.00      5.40 o
  -2   7   8       17.59       16.39      1.61 o
  -1   7   8        6.23        6.05      5.28 o
   0   7   8       29.44       32.47      2.74 o
   1   7   8        6.51        6.08      5.18 o
   2   7   8       17.34       19.95      4.41 o
   3   7   8       11.02        8.16      4.70 o
   4   7   8        1.38        0.49      5.21 o
   5   7   8        2.65        3.87      4.99 o
   6   7   8       42.57       43.33      1.75 o
   7   7   8        4.44        0.52      5.39 o
   8   7   8       13.66       14.10      4.09 o
 -11   8   8       12.82       12.60      2.51 o
  -9   8   8       20.49       19.71      2.59 o
  -8   8   8        2.87        5.62      5.35 o
  -7   8   8       21.00       21.87      1.85 o
  -6   8   8        0.19       -3.14      5.52 o
  -5   8   8       67.22       64.75      3.10 o
  -4   8   8        2.09       -4.91      5.49 o
  -3   8   8       23.54       23.94      1.74 o
  -2   8   8       14.77       14.97      1.71 o
  -1   8   8       16.00       11.08      3.89 o
   0   8   8       10.63       10.31      1.69 o
   1   8   8       14.68       13.79      4.35 o
   2   8   8       15.36       17.17      1.60 o
   3   8   8       22.69       19.90      1.61 o
   4   8   8        1.99       -5.25      5.25 o
   5   8   8       66.20       68.56      2.92 o
   6   8   8        0.17        0.35      5.13 o
   7   8   8       22.75       24.33      1.69 o
   8   8   8        2.91        4.96      5.10 o
   9   8   8       20.28       17.04      2.23 o
  11   8   8       12.20       14.44      2.59 o
  -7   9   8        2.26        0.28      5.67 o
  -6   9   8       18.51       19.15      1.74 o
  -5   9   8       10.71        3.14      5.60 o
  -4   9   8       22.58       22.21      2.05 o
  -3   9   8        5.91        9.92      5.02 o
  -2   9   8       11.99        7.91      5.66 o
  -1   9   8        0.61        6.92      4.90 o
   0   9   8       29.27       31.82      1.32 o
   1   9   8        0.63       -5.42      5.42 o
   2   9   8       12.46       11.43      4.21 o
   3   9   8        5.79        4.27      5.27 o
   4   9   8       21.68       24.80      1.76 o
   5   9   8       10.62       11.01      4.29 o
   6   9   8       18.96       22.10      1.80 o
   7   9   8        2.16        3.45      4.98 o
 -13  10   8       12.81       12.83      3.00 o
  -9  10   8       15.28       13.32      2.46 o
  -6  10   8        8.76       12.80      5.34 o
  -5  10   8       29.15       29.31      1.97 o
  -4  10   8       29.30       25.58      1.83 o
  -3  10   8       42.18       42.93      1.91 o
  -2  10   8       28.89       30.98      1.90 o
  -1  10   8       17.06       15.05      1.66 o
   0  10   8        2.71        5.35      3.58 o
   1  10   8       18.03       12.66      3.71 o
   2  10   8       27.86       28.13      1.62 o
   3  10   8       42.99       41.82      1.75 o
   4  10   8       29.83       30.45      1.93 o
   5  10   8       28.68       27.26      1.62 o
   6  10   8        9.17       10.50      4.11 o
   9  10   8       15.87       14.80      2.70 o
  13  10   8       12.41       11.57      2.34 o
  -7  11   8       12.77        9.52      2.58 o
  -5  11   8        6.29        2.77      5.64 o
  -4  11   8       17.57       17.87      1.86 o
  -3  11   8        1.38        4.73      5.23 o
  -2  11   8       46.77       49.14      1.92 o
  -1  11   8       21.28       22.55      1.76 o
   0  11   8        2.91        5.60      3.51 o
   1  11   8       21.08       20.29      1.69 o
   2  11   8       46.19       50.88      1.93 o
   3  11   8        1.44       -1.15      5.36 o
   4  11   8       18.01       16.83      4.10 o
   5  11   8        6.24        3.41      5.24 o
   7  11   8       12.85       10.51      2.45 o
  -5  12   8       26.98       27.08      2.75 o
  -4  12   8       26.93       25.29      2.57 o
  -3  12   8        2.40       -0.46      5.32 o
  -2  12   8       12.92       12.37      3.97 o
  -1  12   8       45.29       42.15      2.04 o
   0  12   8        2.02        0.50      3.70 o
   1  12   8       45.22       44.30      1.84 o
   2  12   8       13.35       16.70      4.34 o
   3  12   8        1.89       -1.16      5.41 o
   4  12   8       26.36       24.26      2.61 o
   5  12   8       27.99       27.74      2.52 o
  -8  13   8       14.86       16.05      2.46 o
  -6  13   8       25.75       21.67      3.18 o
   0  13   8       28.47       29.85      1.99 o
   6  13   8       26.35       23.79      2.54 o
   8  13   8       14.53       13.75      2.38 o
  -9  14   8       35.99       37.95      2.96 o
  -2  14   8       17.16       13.75      2.61 o
   2  14   8       16.71       15.93      2.43 o
   9  14   8       36.21       30.94      2.84 o
  -4  15   8       11.32       12.71      3.37 o
   0  15   8       16.70       13.27      1.99 o
   4  15   8       11.45       10.84      2.67 o
  -7  16   8       14.17       15.82      2.66 o
  -5  16   8       16.81       14.66      3.00 o
  -2  16   8       19.38       17.59      2.53 o
   2  16   8       19.71       17.98      2.75 o
   5  16   8       16.30       15.91      2.74 o
   7  16   8       14.82       15.43      2.85 o
  -5  17   8       17.76       16.47      2.39 o
   5  17   8       17.88       21.45      2.57 o
  -3  18   8       16.97       18.52      2.46 o
   3  18   8       17.49       15.11      2.64 o
   0   0   9        0.07        2.92      5.76 o
   1   0   9        4.12        4.34      2.86 o
   2   0   9       97.74      110.86      3.45 o
   3   0   9       36.87       39.97      2.65 o
   4   0   9       38.19       38.83      2.16 o
   5   0   9        2.31        0.84      3.81 o
   6   0   9        1.40        6.39      3.60 o
   7   0   9        0.08        0.04      3.82 o
   9   0   9       18.56       17.82      1.75 o
  -9   1   9       14.41       12.79      3.37 o
  -7   1   9       14.12       13.74      1.39 o
  -6   1   9        2.31        3.04      5.54 o
  -5   1   9       19.17       19.81      1.83 o
  -4   1   9       55.84       58.70      2.28 o
  -3   1   9       20.06       18.43      1.62 o
  -2   1   9       32.72       32.56      1.95 o
  -1   1   9       15.45       18.54      1.71 o
   0   1   9        1.64        2.83      3.60 o
   1   1   9       16.10       20.19      1.77 o
   2   1   9       32.55       31.55      1.59 o
   3   1   9       20.27       20.98      1.69 o
   4   1   9       56.40       59.29      1.99 o
   5   1   9       18.45       19.45      1.62 o
   6   1   9        2.29        4.62      5.19 o
   7   1   9       14.73       14.59      2.54 o
   9   1   9       14.35       14.06      2.69 o
 -11   2   9       15.16       14.64      2.58 o
  -7   2   9       42.64       38.47      3.16 o
  -6   2   9       20.43       20.58      1.68 o
  -5   2   9       53.13       49.60      1.99 o
  -4   2   9       10.51        7.29      4.42 o
  -3   2   9        4.56        1.60      5.44 o
  -2   2   9       30.24       33.49      1.82 o
  -1   2   9       29.25       30.61      1.70 o
   0   2   9       32.34       34.18      1.25 o
   1   2   9       28.72       29.53      1.70 o
   2   2   9       31.69       34.99      1.71 o
   3   2   9        3.99        3.48      5.19 o
   4   2   9       10.50        8.55      5.43 o
   5   2   9       54.56       60.08      2.55 o
   6   2   9       20.47       23.18      1.76 o
   7   2   9       42.04       45.78      2.95 o
  11   2   9       15.65       18.08      2.77 o
  -7   3   9       50.73       48.54      3.13 o
  -6   3   9       12.57       12.82      5.59 o
  -5   3   9        9.76       12.44      5.58 o
  -4   3   9        3.64        1.36      5.69 o
  -3   3   9       15.55       13.25      4.28 o
  -2   3   9        7.62        5.85      5.48 o
  -1   3   9       49.19       51.88      2.34 o
   0   3   9       49.00       48.65      1.47 o
   1   3   9       48.29       54.39      2.14 o
   2   3   9        7.58        2.37      5.35 o
   3   3   9       15.49       17.14      4.02 o
   4   3   9        3.65        3.10      5.36 o
   5   3   9       10.23        9.76      1.58 o
   6   3   9       12.66       16.76      3.95 o
   7   3   9       50.96       51.20      2.83 o
 -11   4   9       13.49       14.21      3.57 o
  -9   4   9       15.26       14.48      2.37 o
  -8   4   9       12.39       14.78      2.75 o
  -6   4   9       49.94       45.53      1.93 o
  -5   4   9       16.93       14.89      1.77 o
  -4   4   9        0.95        1.92      5.43 o
  -3   4   9       29.38       24.66      1.86 o
  -2   4   9       18.88       20.09      1.71 o
  -1   4   9       18.56       13.41      4.37 o
   0   4   9       34.23       34.38      1.50 o
   1   4   9       19.63       14.12      4.95 o
   2   4   9       17.60       20.15      1.67 o
   3   4   9       29.30       31.45      1.75 o
   4   4   9        1.25        3.98      5.21 o
   5   4   9       16.20       13.53      1.61 o
   6   4   9       49.21       54.24      2.79 o
   8   4   9       12.88       13.06      2.32 o
   9   4   9       15.78       13.93      2.54 o
  11   4   9       12.98       12.97      3.06 o
  -5   5   9       22.87       24.01      1.90 o
  -4   5   9        6.09        7.80      5.56 o
  -3   5   9        6.59       -0.28      5.86 o
  -2   5   9        1.67        2.89      5.34 o
  -1   5   9        4.86        0.09      5.67 o
   0   5   9        6.76        3.55      3.97 o
   1   5   9        5.08        4.05      5.21 o
   2   5   9        1.71       -3.63      5.47 o
   3   5   9        6.54        7.54      5.35 o
   4   5   9        5.86        4.72      5.28 o
   5   5   9       22.55       25.95      1.71 o
  -8   6   9       15.43       12.66      2.66 o
  -7   6   9       16.53       14.90      2.74 o
  -5   6   9        0.61        3.26      5.74 o
  -4   6   9       16.30       18.30      1.85 o
  -3   6   9       19.87       23.26      2.03 o
  -2   6   9       28.96       27.89      1.84 o
  -1   6   9       14.72       11.96      4.17 o
   0   6   9       10.73        9.77      3.46 o
   1   6   9       15.42       13.04      4.12 o
   2   6   9       29.12       28.55      1.62 o
   3   6   9       18.89       23.05      1.86 o
   4   6   9       15.96       16.24      1.74 o
   5   6   9        0.75        2.76      5.32 o
   7   6   9       16.50       18.61      2.42 o
   8   6   9       14.99       17.34      2.46 o
  -4   7   9        2.77       -1.12      5.74 o
  -3   7   9       31.06       31.95      2.01 o
  -2   7   9        9.08       14.65      5.56 o
  -1   7   9        2.98        4.68      5.47 o
   0   7   9       11.51       11.54      1.58 o
   1   7   9        2.76        6.01      5.33 o
   2   7   9        9.07       10.19      4.17 o
   3   7   9       31.20       34.55      1.83 o
   4   7   9        2.61        7.49      5.24 o
 -10   8   9       12.65       12.21      2.92 o
  -5   8   9       15.51       13.35      2.70 o
  -4   8   9       88.73       87.00      3.51 o
  -2   8   9       13.88       11.81      2.38 o
  -1   8   9        5.37        3.53      5.84 o
   0   8   9        5.42        8.02      4.78 o
   1   8   9        5.03        1.25      5.47 o
   2   8   9       12.91       10.36      1.94 o
   4   8   9       89.17       92.35      3.50 o
   5   8   9       16.17       16.50      2.59 o
  10   8   9       12.37       12.76      2.98 o
  -8   9   9       18.54       16.66      3.08 o
  -4   9   9       55.88       56.80      3.03 o
  -2   9   9       17.54       18.18      2.67 o
  -1   9   9       29.61       23.35      2.75 o
   1   9   9       30.31       29.89      3.23 o
   2   9   9       17.49       13.94      2.44 o
   4   9   9       56.53       63.41      3.13 o
   8   9   9       18.25       20.29      2.64 o
 -12  10   9       18.63       21.31      2.87 o
  -6  10   9       23.65       25.66      3.03 o
  -2  10   9       29.69       30.53      3.02 o
  -1  10   9       13.25       13.41      2.93 o
   0  10   9       60.31       59.98      2.43 o
   1  10   9       13.48       11.11      2.43 o
   2  10   9       31.66       35.90      3.07 o
   6  10   9       23.10       22.10      3.06 o
  12  10   9       18.64       21.27      2.65 o
  -1  11   9       18.68       19.62      2.50 o
   0  11   9       50.29       55.78      2.32 o
   1  11   9       18.25       14.26      2.67 o
  -4  12   9       17.52       11.42      2.72 o
  -1  12   9       15.61       14.23      2.65 o
   0  12   9       34.70       37.39      2.40 o
   1  12   9       16.20       15.56      2.51 o
   4  12   9       18.06       15.40      2.59 o
  -4  13   9       19.18       22.73      2.85 o
  -3  13   9       14.08       11.31      3.49 o
   3  13   9       13.97       13.37      2.90 o
   4  13   9       19.18       25.09      2.75 o
  -4  14   9       16.66       11.55      2.74 o
  -2  14   9       19.07       15.43      2.73 o
   2  14   9       19.55       21.87      2.82 o
   4  14   9       16.33       13.86      2.30 o
   0  16   9       24.07       24.12      2.12 o
   2   0  10       34.87       36.99      2.03 o
  -6   2  10       11.66       13.55      3.59 o
  -2   2  10       23.07       27.22      3.21 o
   2   2  10       22.70       22.78      2.68 o
   6   2  10       11.65       10.75      2.45 o
  -1   3  10       11.98       14.81      2.61 o
   0   3  10       16.32       18.47      1.79 o
   1   3  10       12.36       13.44      2.68 o
  -6   4  10       27.81       31.09      3.12 o
   6   4  10       26.97       28.66      2.91 o
  -4   5  10       31.35       27.59      2.83 o
   4   5  10       31.76       32.94      2.67 o
  -7   6  10       11.89       14.73      2.97 o
  -4   6  10       21.29       20.53      2.95 o
  -2   6  10       18.61       23.24      3.02 o
  -1   6  10       18.12       20.84      2.72 o
   1   6  10       17.77       18.91      2.97 o
   2   6  10       18.07       19.05      2.65 o
   4   6  10       21.43       23.34      2.85 o
   7   6  10       11.92       14.28      3.04 o
  -8   7  10       14.48       14.29      2.97 o
  -2   7  10       12.93       18.54      2.87 o
  -1   7  10       18.91       15.16      2.65 o
   0   7  10       18.02       19.08      1.91 o
   1   7  10       19.36       19.97      2.83 o
   2   7  10       13.38       15.18      2.79 o
   8   7  10       14.58       13.19      2.43 o
  -6   8  10       12.54       11.12      2.90 o
   0   8  10       47.73       53.17      2.42 o
   6   8  10       11.99       10.85      2.65 o
  -5   9  10       13.53        9.68      2.72 o
  -4   9  10       18.40       17.98      2.96 o
   4   9  10       18.50       19.09      3.10 o
   5   9  10       13.76       14.58      2.69 o
   0  11  10       13.18        9.10      1.85 o
   9   0  11       11.33       14.51      2.31 o
  -5   2  11       29.71       36.44      3.40 o
   5   2  11       30.41       34.85      2.93 o
  -2   3  11       25.76       30.34      3.13 o
   2   3  11       25.61       23.90      2.76 o
  -3   4  11       12.19       10.77      2.90 o
  -2   4  11       12.26        9.67      2.87 o
   2   4  11       12.03       18.03      2.66 o
   3   4  11       12.41       14.50      2.59 o
 
